# Supplementary material for: The immune landscape of solid pediatric tumors
Source: J Exp Clin Cancer Res. 2022 Jun 11;41:199. doi: 10.1186/s13046-022-02397-z (PMC9188257; doi:10.1186/s13046-022-02397-z)
Supplement: Supplementary file 8 — Additional file 8: Supplementary Table 1. Immune subpopulation genesets. [file 13046_2022_2397_MOESM8_ESM.xlsx]

## Sheet: Sheet1
Supplemenatry table1. Immune subpopulation signatures and their genes
T cells	CD8 T cells	Cytotoxic cells	Th1 cells	Tcm	Tem	T helper cells	TFH	Th2 cells	Th17 cells	Tgd	Treg	NK cells	NK CD56bright cells	NK CD56dim cells	NKT	B cells	Macrophages	Monocytes	DC	iDC	pDC	mDC	Neutrophils	Eosinophils	Mast cells
PRKCQ	CD8B	KLRD1	IFNG	CDC14A	TRA@	ICOS	CHI3L2	PMCH	IL17A	TRD@	CCL19	LOC643313	DUSP4	KIR3DL2	BTN2A2	MS4A1	MARCO	ACTR3	C1QC	ATP6V1A	CBX6	ATP5O	CSF3R	IL5RA	PRG2
CD3D	CD8A	KLRF1	LTA	ATM	PRKY	LRBA	CXCL13	AHI1	IL17RA	TARP	CD34	GAGE2	RRAD	SPON2	CD101	TCL1A	CXCL5	ANXA5	CCDC88A	C1QB	DAB2	CBX1	CYP4F3	KCNH2	CTSG
CD3G	PF4	GNLY	APBB2	USP9Y	VIL2	ITM2A	MYO7A	PTGIS	RORC	C1orf61	CD72	ZNF747	XCL1	KIR2DL3	GNLY	HLA-DOB	SCG5	ARPC2	CCL13	CHST11	DDX17	DNAJC15	VNN3	TKTL1	TPSAB1
CD28	PRR5	CTSW	DOK5	PCNX	GDPD5	FAM111A	CHGB	CXCR6		TRGV9	CTLA4	XCL1	PLA2G6	GZMB	KIR2DL1	PNOC	SULT1C2	ATP6V1B2	CCL3L1	CSF1	HIGD1A	ENSA	FPRL1	EMR1	SLC18A2
LCK	SF1	KLRB1	IL12RB2	FOXP1	CCR2	PHF10	ICA1	EVI5		CD160	FOXP3	XCL2	NIBP	KIR3DS1	KIR2DL3	KIAA0125	MSR1	BASP1	CCL3L3	DPYD	IDH3A	FOXN3	KCNJ15	CCR3	MS4A2
TRAT1	LIME1	KLRK1	APOD	KLF12	MEFV	NUP107	HEY1	IL26		FEZ1	GADD45B	AF107846	FOXJ1	KIR3DL1	KIR3DL1	CD19	CTSK	CD300LF	CD300E	FNDC3B	IL3RA	PRCP	MME	ACACB	CPA3
BCL11B	DNAJB1	NKG7	ZBTB32	ST3GAL1	C7orf54	SEC24C	CDK5R1	MB			GEM	SLC30A5	2020-03-06	FLJ20699	KIR3DL2	CR2	PTGDS	DAZAP2	CD86	GRP	MAGED1	SSB	IL8RA	THBS1	TPSB2
CD2	ARHGAP8	GZMH	CD38	INPP4B	FLI1	NAP1L4	ST8SIA1	NEIL3			IL1RL1	NM_014114	MADD	TMEPAI	KLRC1	IGHG1	COLEC12	EIF4A1	CLEC1A	IL1RN	NUCB2	TPMT	IL8RB	GALC	NM_003293
TRBC1	GZMM	SIGIRR	CSF2	CASP8	TBC1D5	BATF	PDCD1	GSTA4			IL9R	MCM3AP	LPCAT4	IL21R	MICB	FCRL2	GPC4	EIF4G2	CLEC4C	INPP5F	OFD1		FCGR3B	RNU2	GATA2
TRA@	SLC16A7	ZBTB16	CTLA4	MLL	DDX17	ASF1A	BLR1	PHEX			MADCAM1	TBXA2R	MPPED1	KIR3DL3	NCR1	BLK	PCOLCE2	EMP3	CLEC5A	LPL	OGT		DYSF	CLC	HDC
ITM2A	SFRS7	RUNX3	CD70	PCM1	AKT3	FRYL	KIAA1324	SMAD2			MYH10	CDC5L	MUC3B	KIR2DS5	NFATC2IP	COCH	CHIT1	FCN1	CLIC2	LPXN	PDIA4		FCAR	HIST1H1C	LOH11CR2A
SH2D1A	APBA2	APOL3	DPP4	RP11-74E24.2	EWSR1	FUSIP1	PVALB	CENPF			NCF2	LOC730096		KIR2DS2	TNFRSF11A	OSBPL10	KAL1	FTL	CSF2RA	MMD	SERTAD2		CEACAM3	CYSLTR2	SIGLEC6
CD6	C4orf15	RORA	EGFL6	PHC3	TBCD	TRA@	TSHR	ANK1			RCSD1	FUT5		GTF3C1		IGHA1	CLEC5A	GABARAP	FAM49A	PLAU	SIRPA		HIST1H2BC	HRH4	ELA2
CD96	LEPROTL1	APBA2	BST2	NFATC3	NFATC4	RPA1	C18orf1	ADCY1			RYR1	FGF18		KIR2DS1		TNFRSF17	ME1	HIF1A	FCGR1A	PLCB2	SPCS3		HPSE	RNASE2	CMA1
NCALD	ZFP36L2	WHDC1L1	DUSP5	LOC202134	LTK	UBE2L3	TOX	AI582773			SELE	MRC2		EDG8		ABCB4	DNASE2B	LITAF	FN1	RAB38	TMED2		FLJ11151	CAT	PGDS
GIMAP5	GADD45A	DUSP2	LRP8	TIMM8A		ANP32B	SLC7A10	LAIR2			SELP	RP5-886K2.1				BLNK	CCL7	NCOA4	FSTL1	RDX	TMX1		CREB5	LRP5L	MLPH
CD3E	MYST3	GZMA	IL22	ATF7IP		DDX50	SMAD1	SNRPD1			SFRP1	SPN				GLDC	FN1	OLR1	GPR109B	RRAGD	UGCG		S100A12	SYNJ1	ADCYAP1
SKAP1	ZEB1		DGKI	REPS1		C13orf34	POMT1	MICAL2			SIT1	PSMD4				MEF2C	CD163	RAB1A	GPX3	TACSTD2	ZDHHC17		TNFRSF10C	THBS4	SLC24A3
	ZNF609		CCL4	PSPC1		PPP2R5C	PASK	DHFR			TIGIT	PRX				IGHM	GM2A	RHOA	HLA-DQA2	TGM2			SLC22A4	GPR44	CALB2
	C12orf47		GGT1	RPP38		SLC25A12	MKL2	WDHD1			TLR10	FZR1				FAM30A	SCARB2	SAT1	INHBA	TIMD4			KIAA0329	KBTBD11	KIT
	THUMPD1		LRRN3	HNRPH1		ATF2	PTPN13	BIRC5			TLR2	ZNF205				SPIB	BCAT1	SDCBP	LGMN	TM7SF4			SLC25A37	HES1	TAL1
	VAMP2		SYNGR3	STX16		CD28	KCNK5	SLC39A14			TLR7	AL080130				BCL11A	RAI14	SRGN	NGFR				BST1	ABHD2	ABCC4
	ZNF91		ATP9A	CYLD		GOLGA8A	ZNF764	HELLS			TLR8	ZNF528				GNG7	COL8A2	TEK	PDGFRL				CRISPLD2	TIPARP	PPM1H
	ZNF22		BTG3	SNRPN			MAF	LIMA1			TRAF1	MAPRE3				IGKC	APOE	TMBIM6	PDPN				G0S2	SMPD3	MAOB
	TMC6		CMAH	TRAF3IP3			MYO6	CDC25C			WIPF1	BCL2				CD72	CHI3L1	UBE2D3	PRKAR2B				SIGLEC5	MYO15B	HPGD
	FLT3LG		HBEGF	NEFL			SIRPG	CDC7			TGFB1	NM_017616				MICAL3	ATG7		SIGLEC1				CD93	TGIF1	SCG2
	CDKN2AIP		SGCB	POLR2J2			THADA	GATA3				ARL6IP2				BACH2	CD84		SIGLEC5				MGAM	RRP12	PTGS1
	TSC22D3			AQP3			MAGEH1					PDLIM4				IGL@	FDX1		SLAMF9				ALPL	IGSF2	CEACAM8
	TBCC			CG030			B3GAT1					NM_014274				CCR9	MS4A4A		STAB1				FPR1	RCOR3	MPO
	RBM3			PDXDC2			SH3TC1					LDB3				QRSL1	SGMS1		THBD				PDE4B	EPN2	NR0B1
	ABT1			CLUAP1			HIST1H4K					ADARB1				DTNB	EMP1		TNFAIP2				LILRB2	C9orf156	LOC339524
	C19orf6			DOCK9			STK39					SMEK1				HLA-DQA1	CYBB		TTYH2					SIAH1
	CAMLG			CYorf15B								TCTN2				SCN3A	CD68		UBD
	PPP1R2			CREBZF								TINAGL1				SLC15A2			VCAM1
	AES			CEP68								IGFBP5
	KLF9			TXK								ALDH1B1
	PRF1			SLC7A6								NCR1
				FYB
				MAP3K1
