# Supplementary material for: The immune landscape of solid pediatric tumors
Source: J Exp Clin Cancer Res. 2022 Jun 11;41:199. doi: 10.1186/s13046-022-02397-z (PMC9188257; doi:10.1186/s13046-022-02397-z)
Supplement: Supplementary file 9 — Additional file 9: Supplementary Table 2. HR table for Immune sub-populations in pan-cancer. [file 13046_2022_2397_MOESM9_ESM.csv]

Supplementary Table 2: Association of enrichment scores of immune sub-populations with OS in pan-cancer. HR is the hazard ratio for death.
Signature	p_value	HR (HR<1 = better survival in High ICR score)	CI_lower	CI_upper
T cells	0.89991773	0.937657761	0.343854814	2.556899135
CD8 T cells	0.053280883	0.415617959	0.17060711	1.012491733
Cytotoxic cells	0.850865457	1.080440361	0.482311522	2.420326531
Th1 cells	0.309007579	0.67141505	0.311650981	1.446484039
Tcm	0.014541537	0.342210221	0.144796627	0.808774604
Tem	0.03523315	0.401941947	0.17207474	0.938878821
T helper cells	0.049618123	2.7612923	1.001697071	7.611817371
TFH	0.008245491	0.346228244	0.157623011	0.760510769
Th2 cells	0.047054758	3.128895832	1.014955382	9.645733499
Th17 cells	0.678061411	1.213765794	0.486281186	3.029579278
Tgd	0.502866188	1.325639174	0.581145793	3.023887018
Treg	0.422029922	0.703179119	0.297673301	1.66108573
NK cells	0.000499336	0.146736374	0.049805251	0.432315129
NK CD56bright cells	0.839422205	1.089868793	0.474102314	2.505395884
NK CD56dim cells	0.620511812	1.225111846	0.5484412	2.736663536
NKT	0.344449269	0.62015091	0.230311929	1.669853369
B cells	0.615693655	1.33006089	0.436719728	4.050794729
Macrophages	0.197095654	0.571748056	0.244498458	1.33700573
Monocytes	0.886115069	1.060065619	0.477153998	2.35508687
DC	0.109115852	0.471176108	0.187665652	1.18299179
iDC	0.411776433	0.71714063	0.324185969	1.586406361
pDC	0.356274075	1.375320469	0.698785807	2.706847182
mDC	0.200687182	1.818295189	0.727671109	4.54353258
Neutrophils	0.094924854	0.503885155	0.225409812	1.126393956
Eosinophils	0.189156178	0.571234068	0.247641496	1.317664308
Mast cells	0.342051043	0.627562183	0.240022151	1.640824776
