# Supplementary material for: The immune landscape of solid pediatric tumors
Source: J Exp Clin Cancer Res. 2022 Jun 11;41:199. doi: 10.1186/s13046-022-02397-z (PMC9188257; doi:10.1186/s13046-022-02397-z)
Supplement: Supplementary file 10 — Additional file 10: Supplementary Table 3. Correlation of 105 signatures in TARGET dataset. [file 13046_2022_2397_MOESM10_ESM.csv]

	Wolf.IR7_score	Wolf.Buck14_score	Wolf.ICS5_score	Wolf.LIexpression_score	Wolf.Chemokine12_score	Wolf.NHI_5gene_score	Wolf.CD68	Wolf.CD8A	Wolf.CD8_CD68_ratio	Wolf.PD1_data	Wolf.PDL1_data	Wolf.PD1_PDL1_score	Wolf.CTLA4_data	Wolf.Bcell_mg_IGJ	Wolf.Bcell_receptors_score	Wolf.STAT1_score	Wolf.CSF1_response	Wolf.Module3_IFN_score	Wolf.Module4_TcellBcell_score	Wolf.Module5_TcellBcell_score	Wolf.Module11_Prolif_score	Wolf.TAMsurr_score	Wolf.TcClassII_score	Wolf.TAMsurr_TcClassII_ratio	Wolf.IL12_score_21050467	Wolf.IL4_score_21050467	Wolf.IL2_score_21050467	Wolf.IL13_score_21050467	Wolf.IFNG_score_21050467	Wolf.TGFB_score_21050467	Wolf.TREM1_data	Wolf.DAP12_data	Wolf.Immune_NSCLC_score	Wolf.Tcell_receptors_score	Wolf.CHANG_CORE_SERUM_RESPONSE_UP	Wolf.CSR_Activated_15701700	Wolf.IgG_19272155	Wolf.Interferon_19272155	Wolf.LCK_19272155	Wolf.MHC.I_19272155	Wolf.MHC.II_19272155	Wolf.STAT1_19272155	Wolf.Troester_WoundSig_19887484	Wolf.MDACC.FNA.1_20805453	Wolf.IGG_Cluster_21214954	Wolf.Minterferon_Cluster_21214954	Wolf.Immune_cell_Cluster_21214954	Wolf.MCD3_CD8_21214954	Wolf.Interferon_Cluster_21214954
Wolf.IR7_score	1	-0.286388849527063	0.654926850022492	0.766328217788019	0.700856682159717	0.538408994614949	0.632708935821722	0.479331615615364	0.690136405511064	0.309668799893768	0.718460491593549	0.580403134983892	0.714462287560927	0.7226295827619	0.254827516872677	0.875853704992206	0.917154880911533	0.631721198598805	0.81792756630956	0.890564976283371	-0.312256636433251	0.726141933678249	0.817097846509611	0.834974633119319	0.484542758309478	0.703537546411126	0.697687633111191	0.41302271375621	0.607291109736097	0.106922541698897	0.379268183551612	0.818824792825184	0.731389346016126	0.735166549994682	-0.00493821096438672	0.277007149795874	0.147028610138059	0.617706602173739	0.887343451344602	0.868823771342572	0.91321123825079	0.784674460425935	0.429994865490335	0.89924841096997	0.622772557477002	0.725465224386553	0.922398406146429	0.438048059434511	0.619248721938209
Wolf.Buck14_score	-0.286388849527063	1	0.123874374485621	0.00207853997585049	0.0317185836386182	-0.0267983946971434	-0.316266389387576	0.112997206716659	-0.0543485904481158	0.0935961583364363	-0.169031598908803	-0.0377321086367541	-0.116345115726157	-0.233027053176629	0.335184183307296	-0.270216910947531	-0.282529486326409	-0.349431475851726	-0.126164584887438	-0.177486182232335	0.155266618160333	-0.179409591461943	-0.103228910434433	-0.131011095558773	0.0471208758279088	-0.311716859178387	-0.0674847015994722	-0.322842631342559	-0.318708520635746	-0.161960032807149	-0.24983985491496	-0.330724393482404	-0.0775565387962914	-0.0438952870996593	0.000261496018723115	-0.189884980622792	0.358217035334826	-0.326023165013529	-0.169449243446079	-0.2040381100596	-0.227163181643262	-0.221116792956287	-0.358413510721867	-0.194847044264562	-0.0015058990321467	-0.280603956858811	-0.23054672810174	-0.146243592022393	-0.312116700725934
Wolf.ICS5_score	0.654926850022492	0.123874374485621	1	0.680453808671844	0.680613179894066	0.571212963417767	0.364865238536387	0.37818124860845	0.506357533611956	0.482413533282925	0.569907347593087	0.601751104555649	0.494236253829714	0.519019241513129	0.570005664569162	0.701997900257644	0.683416841262376	0.481666478790023	0.732800011025238	0.754901018456318	-0.215786514650314	0.621381681355793	0.715037010520974	0.726221265916362	0.641006250814967	0.543045071665811	0.595510184033124	0.394179982055719	0.478690194712056	0.207234181346075	0.176772437961639	0.545779745203001	0.606618110860884	0.610333651251241	-0.00949301222564562	0.2320704724703	0.371041648188204	0.463743753690539	0.728456880189945	0.710284842186056	0.702099848367646	0.667514526280527	0.245229376180045	0.672796922545233	0.587234188413535	0.629689480545226	0.732933939391584	0.404543528662614	0.501024781694996
Wolf.LIexpression_score	0.766328217788019	0.00207853997585049	0.680453808671844	1	0.86145605223701	0.643478624997394	0.407017923584358	0.669653348307174	0.736554422445405	0.461852148391338	0.663239028904042	0.641717590660493	0.755476077881946	0.64439085739244	0.524201279846325	0.764083415816481	0.748977956945741	0.425597491899807	0.868789072010703	0.873114534196082	-0.199379052967432	0.707264394737428	0.882892188371837	0.885687545474688	0.660293879120285	0.524557126455588	0.652120891729694	0.171773377655731	0.401497806790486	-0.102830835751877	0.173798081406496	0.583143575588628	0.624068199575175	0.9207659995809	-0.0111029796057842	0.120014657911968	0.385859638124847	0.403943501311544	0.859049582118761	0.689543692317709	0.814162023639947	0.711745694415046	0.183139266772231	0.785987771174022	0.832268326012034	0.566937680198143	0.833636939634351	0.308413705077016	0.434214315776231
Wolf.Chemokine12_score	0.700856682159717	0.0317185836386182	0.680613179894066	0.86145605223701	1	0.608055808904363	0.372247490934848	0.570639917957523	0.635318005661742	0.464737972296008	0.656520685732542	0.642368150350316	0.704008697942106	0.612735527520512	0.532996733773377	0.73806880242951	0.69960061783735	0.428035588901402	0.801068140561884	0.829549297476811	-0.158113744407431	0.759329135497696	0.824993259410058	0.855482105014681	0.655445954956957	0.505858217565394	0.640436083482251	0.194237475842538	0.449115878426967	-0.00654552804703819	0.182449229084379	0.548776173527227	0.580969768586625	0.825408826056029	0.0177619403852684	0.182148938944567	0.287305675771086	0.411485011154219	0.796435597241005	0.646536057292822	0.775854093702504	0.724933574710649	0.242044071973599	0.748478287526181	0.745845835375535	0.576294290446455	0.79005933486014	0.339574312751359	0.4405693757772
Wolf.NHI_5gene_score	0.538408994614949	-0.0267983946971434	0.571212963417767	0.643478624997394	0.608055808904363	1	0.368835839568528	0.24681534465235	0.350771642947682	0.453037778885902	0.462521812552797	0.52398925604736	0.466938399276336	0.672137705216952	0.366390729471414	0.689657055038905	0.548963892700409	0.598530993108873	0.543980980051741	0.638849085347	-0.0303685220987105	0.683648830635743	0.583376062018375	0.638524335561586	0.524542638162658	0.46669265136114	0.381333460076449	0.342654311804319	0.608854255193965	0.194097363448723	0.262091009413031	0.524081391926676	0.319462795300563	0.551452875413756	0.173290231250824	0.369656956094465	0.172370047963317	0.567559439988607	0.545544832255605	0.416273417543092	0.57104440449759	0.753422682518037	0.265969014135273	0.577008103902969	0.58933446082878	0.697940824864455	0.599221307261002	0.207158382837946	0.640512942109375
Wolf.CD68	0.632708935821722	-0.316266389387576	0.364865238536387	0.407017923584358	0.372247490934848	0.368835839568528	1	0.0702969242594034	0.479250440285031	0.149307845129019	0.429317813455078	0.333638000805023	0.354412177583273	0.520182835822335	0.0248247153461736	0.647264419770005	0.680916511370102	0.525189176680949	0.485618420340629	0.613977805452586	-0.042015045790922	0.552545023191254	0.477032575363196	0.519757461610081	0.198449482285866	0.48778425090919	0.325628597517094	0.371372889750774	0.645478378139862	0.244226019916737	0.486619457384819	0.817511956758967	0.408997614284753	0.364728129340662	0.299388000031814	0.461438171220497	-0.0971460173185635	0.508510355413553	0.580539063535271	0.463632541171582	0.624598732538739	0.579877547003317	0.33961806431524	0.591980172176266	0.295610429665046	0.546937327760923	0.637692042325648	0.220287655447312	0.539851556329508
Wolf.CD8A	0.479331615615364	0.112997206716659	0.37818124860845	0.669653348307174	0.570639917957523	0.24681534465235	0.0702969242594034	1	0.862123678974977	0.312445516953273	0.562610252726739	0.485141072582648	0.579314156697846	0.278942012723392	0.240863566590566	0.356452413051632	0.380480736981343	0.0899429562741944	0.581044817937645	0.497674074887662	-0.277342998564209	0.324849179173582	0.650191667466771	0.598621340593363	0.432435180626249	0.208058333450093	0.517241414343224	-0.176502716623524	-0.0624950389702498	-0.450849374677402	-0.166654040867005	0.144236208294969	0.516633965649382	0.730048554816119	-0.278465488835291	-0.297724951807717	0.373768587932372	0.0997986258108005	0.565467858070819	0.559581770134305	0.452468884487686	0.320240749692159	-0.103598183820319	0.448813502782465	0.560255071911884	0.194725382348869	0.47562667330554	0.0811885746109789	0.0539031206793403
Wolf.CD8_CD68_ratio	0.690136405511064	-0.0543485904481158	0.506357533611956	0.736554422445405	0.635318005661742	0.350771642947682	0.479250440285031	0.862123678974977	1	0.337615335557865	0.688922503575933	0.57497638584939	0.640750738927849	0.440381558028617	0.209454423894234	0.605260981861011	0.651601786795229	0.31980963089837	0.746686156365432	0.713609913667443	-0.301235816049566	0.5046897897466	0.769888627432134	0.741795827442311	0.460805457209887	0.4436207516173	0.617067527106359	0.052783324752259	0.20694865596347	-0.263127541856148	0.0445512991260529	0.47332038721059	0.663627599986006	0.773511760783442	-0.157810550374911	-0.0884676368640125	0.298160410845583	0.317670134080317	0.771288691251297	0.720090152563209	0.679753953448761	0.528185030342373	0.0708177157191971	0.634227673275566	0.602597786259515	0.423011684984934	0.710625325324016	0.17844558992265	0.288291763122771
Wolf.PD1_data	0.309668799893768	0.0935961583364363	0.482413533282925	0.461852148391338	0.464737972296008	0.453037778885902	0.149307845129019	0.312445516953273	0.337615335557865	1	0.419109877697918	0.841798967461137	0.360962610544401	0.296937197860414	0.488362927914533	0.421542137437619	0.342318382193175	0.266507949002386	0.453850449372006	0.472463863373432	0.0749814191847446	0.44356180602462	0.465901454229043	0.481603954814107	0.589286372128556	0.345162596379511	0.338131702444622	0.187706563319205	0.283980673655343	0.0445406856910833	0.128636739901911	0.231803344743354	0.237285823692801	0.429615217884582	0.103385308377112	0.153235341121608	0.294345999031421	0.246315839318095	0.430434602465364	0.288368651329051	0.379699192656868	0.435783085623282	-0.0406418285801786	0.298005975721147	0.49032609386107	0.385871477563119	0.411227786175084	0.00457786410690342	0.291452842628615
Wolf.PDL1_data	0.718460491593549	-0.169031598908803	0.569907347593087	0.663239028904042	0.656520685732542	0.462521812552797	0.429317813455078	0.562610252726739	0.688922503575933	0.419109877697918	1	0.821332029386168	0.625625776623412	0.505763549182078	0.216305154200783	0.710233330530375	0.72583796529317	0.500762514459331	0.758453485957567	0.768456085463799	-0.375580278472855	0.617904435792896	0.739067486230937	0.751929233359755	0.53068188117818	0.577292772203783	0.670226112869878	0.339582086863309	0.365798537607597	-0.0718501747987683	0.192899064893622	0.494670191573609	0.606289303177189	0.678979359215851	-0.225306468972297	-0.0231147119904569	0.221489501595538	0.474343668856455	0.789319364468172	0.739529307603796	0.724537461271662	0.668199867354131	0.183269383714342	0.670757852133886	0.575355576892077	0.605685829026593	0.768245209633397	0.245065013054522	0.462360144027604
Wolf.PD1_PDL1_score	0.580403134983892	-0.0377321086367541	0.601751104555649	0.641717590660493	0.642368150350316	0.52398925604736	0.333638000805023	0.485141072582648	0.57497638584939	0.841798967461137	0.821332029386168	1	0.554940822713464	0.458446339073407	0.416323040873595	0.648768795468062	0.609918614664767	0.440988122780155	0.690733782564647	0.710956612509899	-0.164349187648483	0.609454282545035	0.687518264966848	0.70539840862004	0.645812653650997	0.527034977919488	0.574629373565085	0.313918726330635	0.376421398713934	-0.00297663745096508	0.193192356185625	0.411362221565725	0.484734639847541	0.628126688460357	-0.0703924313157738	0.0753521980330552	0.299739634774871	0.414992238162093	0.695953808495158	0.579357785784988	0.626666727917986	0.630625565617655	0.0712014787953232	0.548637022677005	0.611399424214037	0.569916967946595	0.672600447158192	0.138533169886543	0.435727282268344
Wolf.CTLA4_data	0.714462287560927	-0.116345115726157	0.494236253829714	0.755476077881946	0.704008697942106	0.466938399276336	0.354412177583273	0.579314156697846	0.640750738927849	0.360962610544401	0.625625776623412	0.554940822713464	1	0.552237337096961	0.302544705972048	0.67572007183167	0.6963938477297	0.388479274764857	0.710553444198147	0.752060720913971	-0.243840850726523	0.620865251447442	0.761325031290606	0.766279949197043	0.478648497486867	0.501528297152287	0.59610744716678	0.147532024714202	0.362020859474533	-0.143561340951071	0.221466685514614	0.534504293869459	0.585714019423159	0.756778171683058	-0.0814920427749965	0.0733181553434137	0.24429113718451	0.376123739461516	0.747023643618495	0.647796265466017	0.737907043455271	0.650058602615018	0.229016204924011	0.7012568884699	0.619307403419162	0.496793707757959	0.744156987688494	0.238995390328708	0.386688818487827
Wolf.Bcell_mg_IGJ	0.7226295827619	-0.233027053176629	0.519019241513129	0.64439085739244	0.612735527520512	0.672137705216952	0.520182835822335	0.278942012723392	0.440381558028617	0.296937197860414	0.505763549182078	0.458446339073407	0.552237337096961	1	0.251702286075938	0.778897872023142	0.670719442688377	0.718117716319931	0.578340673479462	0.698694392783275	-0.145262981952181	0.692435273551339	0.604472076642363	0.656668272157989	0.373186445601231	0.515856553178572	0.47345479705612	0.349298077544878	0.70020064518842	0.152969693671549	0.473509736324707	0.718332954708796	0.453073656007641	0.551080596960073	0.169574160800969	0.41784554843666	0.0841232692232261	0.721048238594621	0.631664835605581	0.590948337416851	0.71625632405152	0.742108385859285	0.407390654909711	0.696408069484439	0.667829381621989	0.738814772828867	0.70314971954552	0.322555339094962	0.744381811043684
Wolf.Bcell_receptors_score	0.254827516872677	0.335184183307296	0.570005664569162	0.524201279846325	0.532996733773377	0.366390729471414	0.0248247153461736	0.240863566590566	0.209454423894234	0.488362927914533	0.216305154200783	0.416323040873595	0.302544705972048	0.251702286075938	1	0.318583426594357	0.29018831600451	0.0637064375019215	0.391161293217959	0.396658363579117	-0.00988825992421563	0.3014130326082	0.393701868389054	0.39060208044819	0.526263564664255	0.149091071642488	0.365770383172943	0.0824150641495672	0.159027036921471	0.109499514288814	0.0544144343761112	0.205670642100853	0.325166765552211	0.35813628960472	0.0127525247617294	0.120213783596496	0.4787219982819	0.0739272214175134	0.386466732935883	0.245216420526823	0.378394810222798	0.251573834991065	-0.0047113454994945	0.344371351202935	0.469669818871602	0.196257179214176	0.364276675509237	0.281168470223554	0.130733344382129
Wolf.STAT1_score	0.875853704992206	-0.270216910947531	0.701997900257644	0.764083415816481	0.73806880242951	0.689657055038905	0.647264419770005	0.356452413051632	0.605260981861011	0.421542137437619	0.710233330530375	0.648768795468062	0.67572007183167	0.778897872023142	0.318583426594357	1	0.927446692799778	0.832265852401046	0.841492774758991	0.938014135626677	-0.250074826732385	0.850252891386215	0.817529845000002	0.871753871466226	0.599779813284775	0.762290577909735	0.641264389790206	0.531026855994496	0.749435928351504	0.221699151657443	0.365089987365964	0.831271128130534	0.668174980414302	0.725839976451223	0.0610713350537887	0.375921905980873	0.0991778423822146	0.802080907574939	0.892209397530841	0.786079676727249	0.909654715709656	0.917729642093226	0.459676783853398	0.85053647321733	0.617851308416532	0.911647916106423	0.944754725568763	0.418270656153584	0.833429509684364
Wolf.CSF1_response	0.917154880911533	-0.282529486326409	0.683416841262376	0.748977956945741	0.69960061783735	0.548963892700409	0.680916511370102	0.380480736981343	0.651601786795229	0.342318382193175	0.72583796529317	0.609918614664767	0.6963938477297	0.670719442688377	0.29018831600451	0.927446692799778	1	0.684210340330001	0.880338891772805	0.937660585941903	-0.334488745246691	0.757326394029975	0.837461848967674	0.860641704162487	0.561781261407322	0.812049206483264	0.737752180223056	0.559654132644209	0.663345431646884	0.257993915623716	0.370748049618866	0.850574494324195	0.756464163914185	0.717629001463318	-0.0491366920965655	0.316938828660388	0.110185587964964	0.654268869499705	0.939514204004352	0.833939125375883	0.95921156830117	0.820420612812386	0.51919098079029	0.924810706919149	0.592059496704973	0.788218791598628	0.977953588697153	0.499860594352181	0.667189069749116
Wolf.Module3_IFN_score	0.631721198598805	-0.349431475851726	0.481666478790023	0.425597491899807	0.428035588901402	0.598530993108873	0.525189176680949	0.0899429562741944	0.31980963089837	0.266507949002386	0.500762514459331	0.440988122780155	0.388479274764857	0.718117716319931	0.0637064375019215	0.832265852401046	0.684210340330001	1	0.549052412636477	0.650277698170694	-0.203688613367888	0.695668283112552	0.521064564427142	0.595082602705212	0.375516587151852	0.630000802156706	0.373248109189429	0.567271087622015	0.751779144703062	0.33895767686937	0.330212237854728	0.679135647306807	0.472825969805691	0.413593234461924	0.0609934163076691	0.39388703584015	-0.0978804334190498	0.989442451617052	0.587279773530313	0.56912895766362	0.626411592613232	0.79192514429103	0.493289093389769	0.596678435165419	0.319268616838011	0.947111900153753	0.668613339618661	0.358087700817458	0.978156248111663
Wolf.Module4_TcellBcell_score	0.81792756630956	-0.126164584887438	0.732800011025238	0.868789072010703	0.801068140561884	0.543980980051741	0.485618420340629	0.581044817937645	0.746686156365432	0.453850449372006	0.758453485957567	0.690733782564647	0.710553444198147	0.578340673479462	0.391161293217959	0.841492774758991	0.880338891772805	0.549052412636477	1	0.941813072044627	-0.336938680243728	0.714503063920582	0.917131911666645	0.915810473339597	0.704966056756651	0.745937889041585	0.778459689505281	0.410398212498026	0.442193654763768	0.0643955148485567	0.168948275899555	0.61770975009326	0.73742990404863	0.870965672993575	-0.171456578762778	0.0944952967820795	0.338368074021749	0.515734639494168	0.958344921022902	0.823809683458571	0.880143123131761	0.758514787423172	0.340297667278826	0.825073121707668	0.752497198635556	0.685352441860424	0.926052813008084	0.415254617613312	0.518201713081621
Wolf.Module5_TcellBcell_score	0.890564976283371	-0.177486182232335	0.754901018456318	0.873114534196082	0.829549297476811	0.638849085347	0.613977805452586	0.497674074887662	0.713609913667443	0.472463863373432	0.768456085463799	0.710956612509899	0.752060720913971	0.698694392783275	0.396658363579117	0.938014135626677	0.937660585941903	0.650277698170694	0.941813072044627	1	-0.238725899519801	0.83058167669127	0.910228063399356	0.93946967900657	0.672958590691943	0.756083757881543	0.733294203163324	0.446842453242568	0.615547493154282	0.105165924524475	0.315446379206064	0.767320820887954	0.712583541793955	0.840079282765893	0.0176453272958379	0.268665603485106	0.245632044711579	0.615319744256894	0.962446168040875	0.83174423627388	0.937830204981075	0.87646327341423	0.362126577501236	0.87324386871345	0.736320136147549	0.780304296556274	0.97614573243798	0.380209203882438	0.642291821782689
Wolf.Module11_Prolif_score	-0.312256636433251	0.155266618160333	-0.215786514650314	-0.199379052967432	-0.158113744407431	-0.0303685220987105	-0.042015045790922	-0.277342998564209	-0.301235816049566	0.0749814191847446	-0.375580278472855	-0.164349187648483	-0.243840850726523	-0.145262981952181	-0.00988825992421563	-0.250074826732385	-0.334488745246691	-0.203688613367888	-0.336938680243728	-0.238725899519801	1	-0.0123343078182716	-0.319086453057401	-0.258337570864538	-0.186870885634009	-0.340064264413466	-0.450156738593385	-0.352208280872167	-0.0388015920160318	-0.107726288583473	0.0730521334887836	-0.134442348106852	-0.512109562591369	-0.241424609107624	0.755986226934019	0.330874269533841	-0.0954112395936069	-0.208410560057331	-0.354145471648708	-0.419401918560167	-0.333115007715899	-0.150824719572023	-0.325149626961794	-0.336883377369498	-0.0956962349167153	-0.262430690303551	-0.318170333559374	-0.438829720506694	-0.162495039526537
Wolf.TAMsurr_score	0.726141933678249	-0.179409591461943	0.621381681355793	0.707264394737428	0.759329135497696	0.683648830635743	0.552545023191254	0.324849179173582	0.5046897897466	0.44356180602462	0.617904435792896	0.609454282545035	0.620865251447442	0.692435273551339	0.3014130326082	0.850252891386215	0.757326394029975	0.695668283112552	0.714503063920582	0.83058167669127	-0.0123343078182716	1	0.727498179245626	0.840864477568059	0.532189983218316	0.603799784513146	0.50341588008782	0.37065735505258	0.690513454500223	0.163237299509412	0.360626067252657	0.717792912066365	0.518044108724391	0.682156006404532	0.234483833362015	0.407530060557531	0.0624279339941644	0.65780259948245	0.740904090681165	0.617428090878995	0.766835838100041	0.907177394305253	0.326491030863244	0.723489162580202	0.581324731763391	0.781103096218874	0.80291221755338	0.274305436537567	0.701102276393518
Wolf.TcClassII_score	0.817097846509611	-0.103228910434433	0.715037010520974	0.882892188371837	0.824993259410058	0.583376062018375	0.477032575363196	0.650191667466771	0.769888627432134	0.465901454229043	0.739067486230937	0.687518264966848	0.761325031290606	0.604472076642363	0.393701868389054	0.817529845000002	0.837461848967674	0.521064564427142	0.917131911666645	0.910228063399356	-0.319086453057401	0.727498179245626	1	0.980501054641713	0.700301886552426	0.639066939800436	0.713962049860223	0.333710971277489	0.45510343050973	0.00753832948569034	0.195736125421956	0.635819333164531	0.714127605109915	0.898410210218063	-0.126880695268442	0.114339664246179	0.28695671993529	0.4948186684128	0.918142205068712	0.792253989439625	0.870362818658518	0.760178820872047	0.30205405122707	0.831357860481979	0.733301447309789	0.657547640864195	0.895664678707969	0.381197234785614	0.503030350146703
Wolf.TAMsurr_TcClassII_ratio	0.834974633119319	-0.131011095558773	0.726221265916362	0.885687545474688	0.855482105014681	0.638524335561586	0.519757461610081	0.598621340593363	0.741795827442311	0.481603954814107	0.751929233359755	0.70539840862004	0.766279949197043	0.656668272157989	0.39060208044819	0.871753871466226	0.860641704162487	0.595082602705212	0.915810473339597	0.93946967900657	-0.258337570864538	0.840864477568059	0.980501054641713	1	0.69095852779155	0.66518950863838	0.695826770902278	0.360024361534501	0.540349012375476	0.0492411138175556	0.246916384345791	0.687542926565704	0.699622173590245	0.89290395215895	-0.0435825519961864	0.194729901115634	0.24100338849368	0.563672867067085	0.921515857083238	0.790274216254844	0.889260323173742	0.840231763214648	0.328359313905122	0.84690980613604	0.731220963782448	0.726765106960706	0.920036284339463	0.378248690488012	0.581867512688741
Wolf.IL12_score_21050467	0.484542758309478	0.0471208758279088	0.641006250814967	0.660293879120285	0.655445954956957	0.524542638162658	0.198449482285866	0.432435180626249	0.460805457209887	0.589286372128556	0.53068188117818	0.645812653650997	0.478648497486867	0.373186445601231	0.526263564664255	0.599779813284775	0.561781261407322	0.375516587151852	0.704966056756651	0.672958590691943	-0.186870885634009	0.532189983218316	0.700301886552426	0.69095852779155	1	0.531994567950271	0.609949358115617	0.381343001147402	0.3035428116688	0.101844571713693	0.0407495152364831	0.315189046065936	0.457244164133277	0.689380363981256	-0.127411814884848	0.0530902292012604	0.364733940169004	0.348231951209083	0.670287797570985	0.521316154273423	0.583777670430914	0.561897344437255	0.132002306818933	0.520940707191247	0.602162430725641	0.519155996863461	0.625965105829912	0.245558543127938	0.381914051912614
Wolf.IL4_score_21050467	0.703537546411126	-0.311716859178387	0.543045071665811	0.524557126455588	0.505858217565394	0.46669265136114	0.48778425090919	0.208058333450093	0.4436207516173	0.345162596379511	0.577292772203783	0.527034977919488	0.501528297152287	0.515856553178572	0.149091071642488	0.762290577909735	0.812049206483264	0.630000802156706	0.745937889041585	0.756083757881543	-0.340064264413466	0.603799784513146	0.639066939800436	0.66518950863838	0.531994567950271	1	0.694748453198043	0.725695800267927	0.589599137204487	0.379948944669209	0.266750787566102	0.600976025702381	0.575354671644043	0.54946956946094	-0.119046239210197	0.287561694508336	0.0397938633951866	0.583826612591175	0.751249438578649	0.68156169915433	0.742543211333662	0.714466313128761	0.546169772403053	0.686676530484958	0.47129639478266	0.733298620325803	0.78207858238061	0.457365724444683	0.606046883409173
Wolf.IL2_score_21050467	0.697687633111191	-0.0674847015994722	0.595510184033124	0.652120891729694	0.640436083482251	0.381333460076449	0.325628597517094	0.517241414343224	0.617067527106359	0.338131702444622	0.670226112869878	0.574629373565085	0.59610744716678	0.47345479705612	0.365770383172943	0.641264389790206	0.737752180223056	0.373248109189429	0.778459689505281	0.733294203163324	-0.450156738593385	0.50341588008782	0.713962049860223	0.695826770902278	0.609949358115617	0.694748453198043	1	0.415908357660119	0.318354440891475	0.112724926330564	0.117556610440243	0.4552629266911	0.687024602888259	0.668281169000283	-0.332851391459187	-0.0125360838002863	0.337114836683368	0.367674180201147	0.79132299670197	0.751408379811932	0.747022214086791	0.563076903505495	0.320284564208051	0.717656387870684	0.599967100973861	0.520382554540472	0.760005844789391	0.449833932359461	0.350024259056332
Wolf.IL13_score_21050467	0.41302271375621	-0.322842631342559	0.394179982055719	0.171773377655731	0.194237475842538	0.342654311804319	0.371372889750774	-0.176502716623524	0.052783324752259	0.187706563319205	0.339582086863309	0.313918726330635	0.147532024714202	0.349298077544878	0.0824150641495672	0.531026855994496	0.559654132644209	0.567271087622015	0.410398212498026	0.446842453242568	-0.352208280872167	0.37065735505258	0.333710971277489	0.360024361534501	0.381343001147402	0.725695800267927	0.415908357660119	1	0.604565720486906	0.6715544630833	0.325952833466297	0.468393392574397	0.335378715142846	0.169366024104986	-0.129351655958876	0.377295643511665	-0.0489736104578619	0.52925857751113	0.42844974205538	0.397530151234488	0.462723919217519	0.490275705146984	0.611607030850523	0.444021829970341	0.148946012026697	0.614810710452879	0.491974015776691	0.478518278748395	0.568975935652191
Wolf.IFNG_score_21050467	0.607291109736097	-0.318708520635746	0.478690194712056	0.401497806790486	0.449115878426967	0.608854255193965	0.645478378139862	-0.0624950389702498	0.20694865596347	0.283980673655343	0.365798537607597	0.376421398713934	0.362020859474533	0.70020064518842	0.159027036921471	0.749435928351504	0.663345431646884	0.751779144703062	0.442193654763768	0.615547493154282	-0.0388015920160318	0.690513454500223	0.45510343050973	0.540349012375476	0.3035428116688	0.589599137204487	0.318354440891475	0.604565720486906	1	0.577848424892866	0.614514096708022	0.814004340218562	0.337082149681028	0.330785572911274	0.394367799804302	0.774532302002459	-0.209084795738039	0.732061461458844	0.511366949235495	0.431215802035454	0.626613721968245	0.756641203786321	0.635788168435946	0.628159552149197	0.309547679028479	0.791723544995514	0.634189862364751	0.415450209567857	0.812348160039804
Wolf.TGFB_score_21050467	0.106922541698897	-0.161960032807149	0.207234181346075	-0.102830835751877	-0.00654552804703819	0.194097363448723	0.244226019916737	-0.450849374677402	-0.263127541856148	0.0445406856910833	-0.0718501747987683	-0.00297663745096508	-0.143561340951071	0.152969693671549	0.109499514288814	0.221699151657443	0.257993915623716	0.33895767686937	0.0643955148485567	0.105165924524475	-0.107726288583473	0.163237299509412	0.00753832948569034	0.0492411138175556	0.101844571713693	0.379948944669209	0.112724926330564	0.6715544630833	0.577848424892866	1	0.35405567934498	0.351030191193106	0.0910115690785905	-0.149556993940713	0.0918087785626977	0.595155220856357	-0.195808042133369	0.334657834226366	0.0689697516247207	0.0436871716307477	0.183771097693146	0.219766201356882	0.697250510712326	0.250544106074093	-0.105787861001438	0.370271471738464	0.167148078481316	0.548678013944805	0.378479266369386
Wolf.TREM1_data	0.379268183551612	-0.24983985491496	0.176772437961639	0.173798081406496	0.182449229084379	0.262091009413031	0.486619457384819	-0.166654040867005	0.0445512991260529	0.128636739901911	0.192899064893622	0.193192356185625	0.221466685514614	0.473509736324707	0.0544144343761112	0.365089987365964	0.370748049618866	0.330212237854728	0.168948275899555	0.315446379206064	0.0730521334887836	0.360626067252657	0.195736125421956	0.246916384345791	0.0407495152364831	0.266750787566102	0.117556610440243	0.325952833466297	0.614514096708022	0.35405567934498	1	0.548579208888423	0.0542057664961288	0.0839685026360267	0.393264303318697	0.566367031260612	-0.167160993985955	0.321916762016307	0.238523907096608	0.163370023238583	0.368108604127658	0.36107653190974	0.395866997820036	0.32545068772971	0.236236688039561	0.337051014000926	0.324892178696158	0.12653047774792	0.380850419677982
Wolf.DAP12_data	0.818824792825184	-0.330724393482404	0.545779745203001	0.583143575588628	0.548776173527227	0.524081391926676	0.817511956758967	0.144236208294969	0.47332038721059	0.231803344743354	0.494670191573609	0.411362221565725	0.534504293869459	0.718332954708796	0.205670642100853	0.831271128130534	0.850574494324195	0.679135647306807	0.61770975009326	0.767320820887954	-0.134442348106852	0.717792912066365	0.635819333164531	0.687542926565704	0.315189046065936	0.600976025702381	0.4552629266911	0.468393392574397	0.814004340218562	0.351030191193106	0.548579208888423	1	0.570319749327755	0.499842108422703	0.287560824919837	0.591251636062981	-0.103765576084747	0.666070997188046	0.725463231449069	0.621409295540411	0.825720606425752	0.751313543519602	0.538555029466366	0.808398338916292	0.419015844063199	0.725423300273807	0.815595491540799	0.427294672152114	0.706428163882115
Wolf.Immune_NSCLC_score	0.731389346016126	-0.0775565387962914	0.606618110860884	0.624068199575175	0.580969768586625	0.319462795300563	0.408997614284753	0.516633965649382	0.663627599986006	0.237285823692801	0.606289303177189	0.484734639847541	0.585714019423159	0.453073656007641	0.325166765552211	0.668174980414302	0.756464163914185	0.472825969805691	0.73742990404863	0.712583541793955	-0.512109562591369	0.518044108724391	0.714127605109915	0.699622173590245	0.457244164133277	0.575354671644043	0.687024602888259	0.335378715142846	0.337082149681028	0.0910115690785905	0.0542057664961288	0.570319749327755	1	0.628888207271639	-0.33163225461514	-0.0173631589567157	0.260924437898406	0.474446185002779	0.771294521905769	0.770103410682836	0.743493961385519	0.560767257588773	0.331055196508957	0.747363042343626	0.439492824937957	0.559514903682889	0.760910126291976	0.455493554299825	0.435203053425403
Wolf.Tcell_receptors_score	0.735166549994682	-0.0438952870996593	0.610333651251241	0.9207659995809	0.825408826056029	0.551452875413756	0.364728129340662	0.730048554816119	0.773511760783442	0.429615217884582	0.678979359215851	0.628126688460357	0.756778171683058	0.551080596960073	0.35813628960472	0.725839976451223	0.717629001463318	0.413593234461924	0.870965672993575	0.840079282765893	-0.241424609107624	0.682156006404532	0.898410210218063	0.89290395215895	0.689380363981256	0.54946956946094	0.668281169000283	0.169366024104986	0.330785572911274	-0.149556993940713	0.0839685026360267	0.499842108422703	0.628888207271639	1	-0.0895383570487842	0.0237832395893664	0.328703145832443	0.390418679862086	0.843688634570268	0.716412156266824	0.756334829396817	0.688669730881726	0.163857115748386	0.729709940841826	0.753820933887092	0.551236081079314	0.799767197868737	0.265929613045966	0.395082673379811
Wolf.CHANG_CORE_SERUM_RESPONSE_UP	-0.00493821096438672	0.000261496018723115	-0.00949301222564562	-0.0111029796057842	0.0177619403852684	0.173290231250824	0.299388000031814	-0.278465488835291	-0.157810550374911	0.103385308377112	-0.225306468972297	-0.0703924313157738	-0.0814920427749965	0.169574160800969	0.0127525247617294	0.0610713350537887	-0.0491366920965655	0.0609934163076691	-0.171456578762778	0.0176453272958379	0.755986226934019	0.234483833362015	-0.126880695268442	-0.0435825519961864	-0.127411814884848	-0.119046239210197	-0.332851391459187	-0.129351655958876	0.394367799804302	0.0918087785626977	0.393264303318697	0.287560824919837	-0.33163225461514	-0.0895383570487842	1	0.701165883533207	-0.236679163113796	0.0520103213185336	-0.126707719185786	-0.221984873243082	-0.0528248460795563	0.137237527788369	-0.0537132257972183	-0.0625747604749474	0.00310597196833354	0.0244839782449447	-0.044956996272975	-0.252324222552901	0.144884166098031
Wolf.CSR_Activated_15701700	0.277007149795874	-0.189884980622792	0.2320704724703	0.120014657911968	0.182148938944567	0.369656956094465	0.461438171220497	-0.297724951807717	-0.0884676368640125	0.153235341121608	-0.0231147119904569	0.0753521980330552	0.0733181553434137	0.41784554843666	0.120213783596496	0.375921905980873	0.316938828660388	0.39388703584015	0.0944952967820795	0.268665603485106	0.330874269533841	0.407530060557531	0.114339664246179	0.194729901115634	0.0530902292012604	0.287561694508336	-0.0125360838002863	0.377295643511665	0.774532302002459	0.595155220856357	0.566367031260612	0.591251636062981	-0.0173631589567157	0.0237832395893664	0.701165883533207	1	-0.313547507995947	0.378549234223044	0.141023036032385	0.0692616713747097	0.290134073249275	0.404429389184171	0.509875361809779	0.320641470936308	0.102574640328128	0.395981477600922	0.27308417945553	0.283056188780337	0.476269943046874
Wolf.IgG_19272155	0.147028610138059	0.358217035334826	0.371041648188204	0.385859638124847	0.287305675771086	0.172370047963317	-0.0971460173185635	0.373768587932372	0.298160410845583	0.294345999031421	0.221489501595538	0.299739634774871	0.24429113718451	0.0841232692232261	0.4787219982819	0.0991778423822146	0.110185587964964	-0.0978804334190498	0.338368074021749	0.245632044711579	-0.0954112395936069	0.0624279339941644	0.28695671993529	0.24100338849368	0.364733940169004	0.0397938633951866	0.337114836683368	-0.0489736104578619	-0.209084795738039	-0.195808042133369	-0.167160993985955	-0.103765576084747	0.260924437898406	0.328703145832443	-0.236679163113796	-0.313547507995947	1	-0.0875122929631775	0.28088683194393	0.271932050579924	0.143132142772586	0.0801600143610787	-0.267430918229135	0.132751104202276	0.430311487696789	0.0218801493071592	0.181519051575142	-0.0158330538741872	-0.081095216001012
Wolf.Interferon_19272155	0.617706602173739	-0.326023165013529	0.463743753690539	0.403943501311544	0.411485011154219	0.567559439988607	0.508510355413553	0.0997986258108005	0.317670134080317	0.246315839318095	0.474343668856455	0.414992238162093	0.376123739461516	0.721048238594621	0.0739272214175134	0.802080907574939	0.654268869499705	0.989442451617052	0.515734639494168	0.615319744256894	-0.208410560057331	0.65780259948245	0.4948186684128	0.563672867067085	0.348231951209083	0.583826612591175	0.367674180201147	0.52925857751113	0.732061461458844	0.334657834226366	0.321916762016307	0.666070997188046	0.474446185002779	0.390418679862086	0.0520103213185336	0.378549234223044	-0.0875122929631775	1	0.560924685259505	0.562412923881675	0.606339829624743	0.747534781620788	0.487882663202669	0.585240457957271	0.299400573383027	0.925085984484805	0.639237618958603	0.371168332408085	0.972594863864819
Wolf.LCK_19272155	0.887343451344602	-0.169449243446079	0.728456880189945	0.859049582118761	0.796435597241005	0.545544832255605	0.580539063535271	0.565467858070819	0.771288691251297	0.430434602465364	0.789319364468172	0.695953808495158	0.747023643618495	0.631664835605581	0.386466732935883	0.892209397530841	0.939514204004352	0.587279773530313	0.958344921022902	0.962446168040875	-0.354145471648708	0.740904090681165	0.918142205068712	0.921515857083238	0.670287797570985	0.751249438578649	0.79132299670197	0.42844974205538	0.511366949235495	0.0689697516247207	0.238523907096608	0.725463231449069	0.771294521905769	0.843688634570268	-0.126707719185786	0.141023036032385	0.28088683194393	0.560924685259505	1	0.86676281067199	0.945000496489063	0.792888792457324	0.339815136449683	0.871865360647181	0.701695059598123	0.72187389460509	0.973768592278588	0.425228040430111	0.568390219907551
Wolf.MHC.I_19272155	0.868823771342572	-0.2040381100596	0.710284842186056	0.689543692317709	0.646536057292822	0.416273417543092	0.463632541171582	0.559581770134305	0.720090152563209	0.288368651329051	0.739529307603796	0.579357785784988	0.647796265466017	0.590948337416851	0.245216420526823	0.786079676727249	0.833939125375883	0.56912895766362	0.823809683458571	0.83174423627388	-0.419401918560167	0.617428090878995	0.792253989439625	0.790274216254844	0.521316154273423	0.68156169915433	0.751408379811932	0.397530151234488	0.431215802035454	0.0436871716307477	0.163370023238583	0.621409295540411	0.770103410682836	0.716412156266824	-0.221984873243082	0.0692616713747097	0.271932050579924	0.562412923881675	0.86676281067199	1	0.832325888511658	0.704856235205618	0.336289520758439	0.785215149266907	0.574374694028596	0.677770270070384	0.861429261074276	0.454483570069116	0.53113471614445
Wolf.MHC.II_19272155	0.91321123825079	-0.227163181643262	0.702099848367646	0.814162023639947	0.775854093702504	0.57104440449759	0.624598732538739	0.452468884487686	0.679753953448761	0.379699192656868	0.724537461271662	0.626666727917986	0.737907043455271	0.71625632405152	0.378394810222798	0.909654715709656	0.95921156830117	0.626411592613232	0.880143123131761	0.937830204981075	-0.333115007715899	0.766835838100041	0.870362818658518	0.889260323173742	0.583777670430914	0.742543211333662	0.747022214086791	0.462723919217519	0.626613721968245	0.183771097693146	0.368108604127658	0.825720606425752	0.743493961385519	0.756334829396817	-0.0528248460795563	0.290134073249275	0.143132142772586	0.606339829624743	0.945000496489063	0.832325888511658	1	0.807382916041049	0.473867890091103	0.926582519132498	0.673967647288516	0.746498338616849	0.975311242102555	0.501208535654099	0.61877732235851
Wolf.STAT1_19272155	0.784674460425935	-0.221116792956287	0.667514526280527	0.711745694415046	0.724933574710649	0.753422682518037	0.579877547003317	0.320240749692159	0.528185030342373	0.435783085623282	0.668199867354131	0.630625565617655	0.650058602615018	0.742108385859285	0.251573834991065	0.917729642093226	0.820420612812386	0.79192514429103	0.758514787423172	0.87646327341423	-0.150824719572023	0.907177394305253	0.760178820872047	0.840231763214648	0.561897344437255	0.714466313128761	0.563076903505495	0.490275705146984	0.756641203786321	0.219766201356882	0.36107653190974	0.751313543519602	0.560767257588773	0.688669730881726	0.137237527788369	0.404429389184171	0.0801600143610787	0.747534781620788	0.792888792457324	0.704856235205618	0.807382916041049	1	0.415016797585473	0.75775750908787	0.573486918661663	0.890072904383274	0.856613075295658	0.323899923353397	0.791392787869129
Wolf.Troester_WoundSig_19887484	0.429994865490335	-0.358413510721867	0.245229376180045	0.183139266772231	0.242044071973599	0.265969014135273	0.33961806431524	-0.103598183820319	0.0708177157191971	-0.0406418285801786	0.183269383714342	0.0712014787953232	0.229016204924011	0.407390654909711	-0.0047113454994945	0.459676783853398	0.51919098079029	0.493289093389769	0.340297667278826	0.362126577501236	-0.325149626961794	0.326491030863244	0.30205405122707	0.328359313905122	0.132002306818933	0.546169772403053	0.320284564208051	0.611607030850523	0.635788168435946	0.697250510712326	0.395866997820036	0.538555029466366	0.331055196508957	0.163857115748386	-0.0537132257972183	0.509875361809779	-0.267430918229135	0.487882663202669	0.339815136449683	0.336289520758439	0.473867890091103	0.415016797585473	1	0.54612736764326	0.131940113171236	0.511942240476686	0.445630560544986	0.689189719248687	0.493759079477474
Wolf.MDACC.FNA.1_20805453	0.89924841096997	-0.194847044264562	0.672796922545233	0.785987771174022	0.748478287526181	0.577008103902969	0.591980172176266	0.448813502782465	0.634227673275566	0.298005975721147	0.670757852133886	0.548637022677005	0.7012568884699	0.696408069484439	0.344371351202935	0.85053647321733	0.924810706919149	0.596678435165419	0.825073121707668	0.87324386871345	-0.336883377369498	0.723489162580202	0.831357860481979	0.84690980613604	0.520940707191247	0.686676530484958	0.717656387870684	0.444021829970341	0.628159552149197	0.250544106074093	0.32545068772971	0.808398338916292	0.747363042343626	0.729709940841826	-0.0625747604749474	0.320641470936308	0.132751104202276	0.585240457957271	0.871865360647181	0.785215149266907	0.926582519132498	0.75775750908787	0.54612736764326	1	0.63035841563096	0.704505611739899	0.918699474286991	0.582554116424388	0.588319043518238
Wolf.IGG_Cluster_21214954	0.622772557477002	-0.0015058990321467	0.587234188413535	0.832268326012034	0.745845835375535	0.58933446082878	0.295610429665046	0.560255071911884	0.602597786259515	0.49032609386107	0.575355576892077	0.611399424214037	0.619307403419162	0.667829381621989	0.469669818871602	0.617851308416532	0.592059496704973	0.319268616838011	0.752497198635556	0.736320136147549	-0.0956962349167153	0.581324731763391	0.733301447309789	0.731220963782448	0.602162430725641	0.47129639478266	0.599967100973861	0.148946012026697	0.309547679028479	-0.105787861001438	0.236236688039561	0.419015844063199	0.439492824937957	0.753820933887092	0.00310597196833354	0.102574640328128	0.430311487696789	0.299400573383027	0.701695059598123	0.574374694028596	0.673967647288516	0.573486918661663	0.131940113171236	0.63035841563096	1	0.441505107476631	0.678490468293431	0.18284243345368	0.321430552841455
Wolf.Minterferon_Cluster_21214954	0.725465224386553	-0.280603956858811	0.629689480545226	0.566937680198143	0.576294290446455	0.697940824864455	0.546937327760923	0.194725382348869	0.423011684984934	0.385871477563119	0.605685829026593	0.569916967946595	0.496793707757959	0.738814772828867	0.196257179214176	0.911647916106423	0.788218791598628	0.947111900153753	0.685352441860424	0.780304296556274	-0.262430690303551	0.781103096218874	0.657547640864195	0.726765106960706	0.519155996863461	0.733298620325803	0.520382554540472	0.614810710452879	0.791723544995514	0.370271471738464	0.337051014000926	0.725423300273807	0.559514903682889	0.551236081079314	0.0244839782449447	0.395981477600922	0.0218801493071592	0.925085984484805	0.72187389460509	0.677770270070384	0.746498338616849	0.890072904383274	0.511942240476686	0.704505611739899	0.441505107476631	1	0.79020280429744	0.421585824936896	0.945312878219537
Wolf.Immune_cell_Cluster_21214954	0.922398406146429	-0.23054672810174	0.732933939391584	0.833636939634351	0.79005933486014	0.599221307261002	0.637692042325648	0.47562667330554	0.710625325324016	0.411227786175084	0.768245209633397	0.672600447158192	0.744156987688494	0.70314971954552	0.364276675509237	0.944754725568763	0.977953588697153	0.668613339618661	0.926052813008084	0.97614573243798	-0.318170333559374	0.80291221755338	0.895664678707969	0.920036284339463	0.625965105829912	0.78207858238061	0.760005844789391	0.491974015776691	0.634189862364751	0.167148078481316	0.324892178696158	0.815595491540799	0.760910126291976	0.799767197868737	-0.044956996272975	0.27308417945553	0.181519051575142	0.639237618958603	0.973768592278588	0.861429261074276	0.975311242102555	0.856613075295658	0.445630560544986	0.918699474286991	0.678490468293431	0.79020280429744	1	0.468554750375547	0.656230973072624
Wolf.MCD3_CD8_21214954	0.438048059434511	-0.146243592022393	0.404543528662614	0.308413705077016	0.339574312751359	0.207158382837946	0.220287655447312	0.0811885746109789	0.17844558992265	0.00457786410690342	0.245065013054522	0.138533169886543	0.238995390328708	0.322555339094962	0.281168470223554	0.418270656153584	0.499860594352181	0.358087700817458	0.415254617613312	0.380209203882438	-0.438829720506694	0.274305436537567	0.381197234785614	0.378248690488012	0.245558543127938	0.457365724444683	0.449833932359461	0.478518278748395	0.415450209567857	0.548678013944805	0.12653047774792	0.427294672152114	0.455493554299825	0.265929613045966	-0.252324222552901	0.283056188780337	-0.0158330538741872	0.371168332408085	0.425228040430111	0.454483570069116	0.501208535654099	0.323899923353397	0.689189719248687	0.582554116424388	0.18284243345368	0.421585824936896	0.468554750375547	1	0.3633831718831
Wolf.Interferon_Cluster_21214954	0.619248721938209	-0.312116700725934	0.501024781694996	0.434214315776231	0.4405693757772	0.640512942109375	0.539851556329508	0.0539031206793403	0.288291763122771	0.291452842628615	0.462360144027604	0.435727282268344	0.386688818487827	0.744381811043684	0.130733344382129	0.833429509684364	0.667189069749116	0.978156248111663	0.518201713081621	0.642291821782689	-0.162495039526537	0.701102276393518	0.503030350146703	0.581867512688741	0.381914051912614	0.606046883409173	0.350024259056332	0.568975935652191	0.812348160039804	0.378479266369386	0.380850419677982	0.706428163882115	0.435203053425403	0.395082673379811	0.144884166098031	0.476269943046874	-0.081095216001012	0.972594863864819	0.568390219907551	0.53113471614445	0.61877732235851	0.791392787869129	0.493759079477474	0.588319043518238	0.321430552841455	0.945312878219537	0.656230973072624	0.3633831718831	1
Wolf.B_cell_PCA_16704732	0.539192599238623	-0.0304354862818835	0.685689383014279	0.528041030845576	0.538508292427464	0.555993718441583	0.328522555657285	0.105954211920388	0.264199322159915	0.482701709293977	0.426901112532402	0.536004291361691	0.36220231687785	0.470012060620431	0.614360336566579	0.665761266149588	0.67432720431426	0.527572281563365	0.627126642875241	0.647740480043083	-0.236762559141388	0.542434089751794	0.562588011962383	0.586953963625904	0.613739813581609	0.665219722029732	0.594982951519698	0.657716376470871	0.587317407754629	0.577885529057685	0.263816097343775	0.533114760210097	0.504119975786882	0.428749755730915	-0.0643640646517103	0.375967844470649	0.271654255618012	0.51073935879056	0.626037547294559	0.507151455784882	0.654010730524466	0.596319584885671	0.510419379540622	0.648514013536306	0.470130263888354	0.6549662511118	0.663953763263414	0.552568297282809	0.558026143241158
Wolf.CD8_PCA_16704732	0.637836141647446	-0.0365004270512684	0.603571682242759	0.754875575600443	0.718867220449271	0.394403137104129	0.255350946978156	0.757795867644123	0.765658929329287	0.428130784557264	0.718984898350676	0.649769017739678	0.623833060603732	0.444893777843584	0.38113044728894	0.603341989793881	0.616403539242602	0.346378156460135	0.787294014462143	0.725646858107666	-0.365984527209898	0.502895184974863	0.805363389355911	0.767959387548054	0.623048541788654	0.434263434622992	0.695817053144825	0.15904364545239	0.229569475075012	-0.133290351397643	0.0564391842242556	0.364779678636278	0.601743683722686	0.778543438905872	-0.272381850621459	-0.0883951953993663	0.381089632707639	0.342723572911981	0.762208772060635	0.707572879793088	0.677850509793556	0.549886019539407	0.168625354300602	0.636444205407243	0.663462574795812	0.466640352157395	0.69723725922489	0.292905224301744	0.313217457615559
Wolf.GRANS_PCA_16704732	0.691416145824315	-0.272560303985588	0.570030577365541	0.444373259417125	0.48069417298527	0.504415218926941	0.605587376416484	0.0252274962057736	0.289931767207763	0.276785814460947	0.450799696011402	0.423967912318265	0.394954583085646	0.614753110654161	0.294679863499078	0.747633196000807	0.782888866665654	0.645397617064523	0.570942809760586	0.67478393891453	-0.23826139071357	0.618136833799138	0.535517343370069	0.58508303028654	0.385055891240272	0.703802222786834	0.536684181010371	0.692586163821602	0.838959797107359	0.663342074603401	0.556353093270871	0.804441707176299	0.523382514609323	0.372411498616015	0.121837532523567	0.624836785846422	-0.0613706419833272	0.62960873481512	0.636971614607168	0.559603518837087	0.735293764274061	0.691796905229956	0.719589691544244	0.753670573676327	0.351487753328685	0.729788212960944	0.728035836262501	0.603472207743745	0.675503406339017
Wolf.LYMPHS_PCA_16704732	0.157505942850398	-0.00247643797190755	0.0817616774757577	0.156180087360873	0.193624020317534	0.195425162489739	0.258835040058712	-0.0148639409011487	0.0219577146802805	0.0947402047322448	-0.0441311785482095	0.0258328029793584	0.114381948045289	0.293430513263679	0.14455058198766	0.129449893652396	0.0542862201139204	0.0271229677960585	-0.0490531193824736	0.103773811597772	0.333597715231542	0.231018834427435	0.0312632625303415	0.080385819706976	-0.00947711044072327	-0.114381185573477	-0.0784231860745596	-0.131360404767567	0.355257183101279	0.00367189882507012	0.388964790878822	0.33098156085229	-0.120285341628647	0.0758084025738276	0.642103473974609	0.510633700264076	-0.0986944281205751	0.042432322886803	0.0273190898101009	-0.027895101351183	0.102430110771834	0.138556492504429	-0.00904157822034997	0.109656765273046	0.144496339232424	0.0452808626258935	0.077297163015558	-0.0632921076614446	0.11963760892281
Wolf.T_cell_PCA_16704732	0.472358987388471	0.0367947867588311	0.569451575707868	0.588103309302792	0.593006889713347	0.36198858534541	0.104821128598358	0.458270832272455	0.464287948107882	0.312385269594518	0.468661329398033	0.441371532483283	0.422209149358778	0.352740990667066	0.53232444164416	0.500946862948876	0.549251538321005	0.280880824602959	0.65475740766982	0.553384235535825	-0.460975252935558	0.331584902633371	0.611310550904971	0.573244681471346	0.621139797538474	0.469685367283526	0.666634627514823	0.365897774138821	0.227134558430402	0.239243590962274	-0.059340568862013	0.28810501969775	0.564890943792138	0.553595199215795	-0.414682330042606	-0.00910995589551609	0.337795963137542	0.281831044595319	0.622556823261555	0.557233975045824	0.604556179415952	0.39296543906065	0.41944085083737	0.598366497978176	0.495963773613709	0.415085705320136	0.595924513873601	0.589153533853663	0.27963129768106
Wolf.TGFB_PCA_17349583	0.389103955622005	-0.227633521103966	0.309709700548188	0.113636628666112	0.198874789698894	0.312469013605214	0.436402138093283	-0.239914317577283	-0.0183665615853161	0.0471717273713897	0.0993490191560047	0.0824991669231566	0.118051557402138	0.407763110049893	0.0436625909802956	0.427299512945996	0.45792953106343	0.446571062779894	0.239676649571659	0.334873745128311	-0.0963775380573885	0.383368005114014	0.216955472528606	0.270525228888525	0.109412407844739	0.511269948347469	0.271136740862039	0.593380228286024	0.72302889424995	0.791059380445257	0.552551221037576	0.579175547561889	0.217410440263885	0.0843172709992788	0.252946512402862	0.711381190167326	-0.222475335448153	0.442844744513089	0.277949418895773	0.286148429894574	0.410997533103099	0.431915624422456	0.754225899343115	0.454780624275806	0.103872225977792	0.496009888789984	0.388876913470614	0.532817750349751	0.487088810762045
Wolf.Rotterdam_ERneg_PCA_15721472	-0.373583283478293	0.169991317625432	-0.108554594891428	-0.240208299247563	-0.15166080008594	0.0866922909206815	-0.13295740206423	-0.45123110617916	-0.500144352869795	0.0226298561125488	-0.440932968741097	-0.23647562026679	-0.345199828861822	-0.129217374219532	0.137020733453928	-0.192882290394156	-0.304360693473307	-0.0518629647782531	-0.344455277290025	-0.299686098765633	0.304746930160421	-0.0803260996702677	-0.32346704143051	-0.277760010968698	-0.0736969989091376	-0.155070142773293	-0.365716847163705	0.0444168656451124	0.150064084193237	0.404025483847144	0.0669802692249427	-0.0934117403751165	-0.378579094241398	-0.31110782081586	0.351275199470223	0.390464441665362	-0.231576280332213	-0.0578964553507916	-0.383397865132368	-0.496432234046883	-0.276821098912283	-0.145270756158143	0.104339208395012	-0.250513892682741	-0.192841652499354	-0.060596755117106	-0.314879724199442	0.0352890644131835	0.0257668989151802
Wolf.HER2_Immune_PCA_18006808	0.87966200579461	-0.228060395685881	0.741412241052684	0.746459997646536	0.722132563639827	0.583085412727294	0.604919499148646	0.374159860513091	0.617749890366027	0.392229283506529	0.71914727362352	0.636510109471421	0.65948140110341	0.666740639414305	0.36393408038741	0.918006156464376	0.967595165998733	0.691658206328133	0.895516438735193	0.928025164397953	-0.390446066269452	0.740602310140639	0.83823873950438	0.859244820700307	0.622328897677668	0.846019836239885	0.776682753383458	0.631324890781241	0.680547275829888	0.354807869333973	0.331229162480671	0.788788244756898	0.764009207486843	0.717812048676424	-0.11186145940928	0.325616256006016	0.173640423892114	0.66305336886381	0.928762123785855	0.837093334291073	0.935921990790393	0.823731894492717	0.569105976915556	0.910752468928796	0.602224624373337	0.819381342824461	0.961417675929398	0.578724613242088	0.682737304986694
Wolf.IL8_21978456	0.489459766893968	-0.134042859197469	0.263282142542893	0.417616032674281	0.471679451112789	0.205391694533072	0.288794282760277	0.298856894814436	0.384668241061165	0.00396970847842886	0.355467388787053	0.194146658981982	0.433744150892886	0.529540922536752	0.168935792479587	0.407600911843685	0.435707140007442	0.217062014487586	0.375730907875306	0.425964646445015	-0.241113640869142	0.33105060265998	0.381541066712935	0.390823822004607	0.163516817551047	0.30331152904143	0.474747612170307	0.128952344470826	0.321554233390851	0.0170177368509024	0.30879391997726	0.404353946933942	0.33861561180704	0.366631023110241	-0.0301937791510638	0.154907414507587	0.0632567703616172	0.231392879746109	0.444718151463441	0.44163094616069	0.506502593227748	0.332950689271702	0.332740255651229	0.486485603053991	0.428451508920371	0.274692026597679	0.463994825205813	0.314075623941869	0.233551282019569
Wolf.IFN_21978456	0.647467146028918	-0.326138364610966	0.472863427343508	0.424817421006117	0.428859654733378	0.561049955987393	0.519112730353377	0.140197762714211	0.359932307868451	0.247749475218572	0.504985773392026	0.432223765676951	0.402413065428593	0.717323510506309	0.0699493015759376	0.815437700163718	0.678263249455541	0.984379499984275	0.543567180270761	0.640217345596319	-0.214797777001142	0.671803414360584	0.519654252791028	0.587563532047927	0.348989582917384	0.599208409146565	0.40120221027743	0.516438028447233	0.719911791032171	0.308919028464548	0.317433759658259	0.672422174294162	0.501026371873488	0.417542884463638	0.0366804705938893	0.3558672815828	-0.0671237310817348	0.994896233785922	0.590547767018355	0.601083433304883	0.628270511270655	0.759515893127284	0.479571330283253	0.607233863310377	0.316310708155955	0.926668565457577	0.664091225359743	0.369660666510947	0.960486008019447
Wolf.MHC1_21978456	0.868823771342572	-0.2040381100596	0.710284842186056	0.689543692317709	0.646536057292822	0.416273417543092	0.463632541171582	0.559581770134305	0.720090152563209	0.288368651329051	0.739529307603796	0.579357785784988	0.647796265466017	0.590948337416851	0.245216420526823	0.786079676727249	0.833939125375883	0.56912895766362	0.823809683458571	0.83174423627388	-0.419401918560167	0.617428090878995	0.792253989439625	0.790274216254844	0.521316154273423	0.68156169915433	0.751408379811932	0.397530151234488	0.431215802035454	0.0436871716307477	0.163370023238583	0.621409295540411	0.770103410682836	0.716412156266824	-0.221984873243082	0.0692616713747097	0.271932050579924	0.562412923881675	0.86676281067199	1	0.832325888511658	0.704856235205618	0.336289520758439	0.785215149266907	0.574374694028596	0.677770270070384	0.861429261074276	0.454483570069116	0.53113471614445
Wolf.MHC2_21978456	0.654378061756172	-0.0892579555746534	0.577662550695774	0.591203450616654	0.602261728538156	0.463333487639543	0.425861957015438	0.302059958702253	0.4328487058244	0.313994267046785	0.454058686117606	0.441245378322899	0.506345487652798	0.475910916080627	0.355640769490906	0.616590650245188	0.664137517222517	0.396424607340759	0.618225000362207	0.656922524030247	-0.227728225067503	0.5426173136514	0.764992114481543	0.741397222700257	0.461842076900325	0.486662642926126	0.4968461459904	0.358262973824602	0.462042439390347	0.233597043822846	0.283253042142392	0.594415298269445	0.541053638134035	0.553601029870266	-0.00697858665642356	0.264432371652277	0.134604898951224	0.377687180793754	0.652951494962138	0.56089606954956	0.681591846412787	0.559820924699394	0.357012916843206	0.703021091774148	0.48119401909133	0.497510663913655	0.673554024194036	0.423666131777738	0.399984310238877
Wolf.Bcell_21978456	0.444385097412568	0.0876626531739433	0.3510341990854	0.613999719421839	0.514270085102819	0.361121584694143	0.107503238896185	0.660106262000293	0.596812010158767	0.216499516629498	0.482227438904643	0.393484367308616	0.54341023835081	0.358213678291343	0.256886444647124	0.305790617310824	0.33613758365664	0.0344005080090223	0.514340229642977	0.443828534940285	-0.23467942531656	0.252829545940433	0.546186380933972	0.497611021845165	0.363196590940011	0.178518031387296	0.493662078589448	-0.112128962768974	-0.0661793417438463	-0.37903953925815	-0.0587146535657913	0.13094289298629	0.411206729918078	0.605920199189292	-0.258909858435243	-0.290421188810373	0.61790696466376	0.0416268091372363	0.493988418553355	0.489912499060858	0.40594712621176	0.261882962156226	-0.105436961614151	0.415021038061452	0.636971967980166	0.14883275598075	0.418375077874575	0.0585609732740468	0.0249150933028396
Wolf.Tcell_21978456	0.892550932533674	-0.178192751542385	0.711076229269815	0.870941643629692	0.798715029766375	0.556559645298319	0.595633796536846	0.556091362722025	0.762081734467755	0.445251284269673	0.777634263835005	0.699231873113651	0.762280200445747	0.64773288252362	0.380453737997244	0.896987000467513	0.939168958585038	0.588887620672462	0.951602564215825	0.968995583190895	-0.284770754567964	0.765994810364147	0.910610059610491	0.922408830649878	0.645487197119586	0.746157333673514	0.767306884306741	0.395411663641205	0.527781301691844	0.0450147727581929	0.264870479709393	0.743528819552905	0.747847163351262	0.852948597303552	-0.0597025447449725	0.182756033755602	0.245219835109092	0.560658242018806	0.983285810554615	0.846665241689459	0.943308899946323	0.802386398531947	0.339188252750744	0.872861872502315	0.721413979647836	0.715313171519126	0.973906054374917	0.387850364910627	0.570208677356671
Wolf.CD103pos_mean_25446897	0.381012774080515	0.0683070005664569	0.442049655266972	0.595881932427308	0.54258444996256	0.252637841088869	0.0030247949435863	0.579197559038832	0.511045203120566	0.265724785195526	0.484653350217096	0.428462286796819	0.446152427223383	0.243979495885148	0.447034864840129	0.381664393889333	0.416311202878152	0.143085144163815	0.59627682675288	0.482253608026656	-0.366510169544831	0.282023456192879	0.559657843060691	0.521256092592207	0.548021976973509	0.294627034235836	0.551779922123659	0.10752203899047	-0.0330235901212458	-0.144893883855483	-0.196789447662866	0.0963169100620721	0.467785280671805	0.593031802509726	-0.433636197551054	-0.2564816558776	0.406915544913531	0.135797002760903	0.550279146999987	0.497664976350338	0.480158459519886	0.268101973552858	0.0332905634214422	0.467305930199645	0.533178720867488	0.243330173000819	0.482530475770804	0.317316937768541	0.113350573224009
Wolf.CD103neg_mean_25446897	0.861369652538932	-0.327146714461543	0.563797961108475	0.646482472169226	0.601645622715664	0.531939795135538	0.690904015174456	0.259316013300885	0.518586536276742	0.208197185186618	0.577826631710744	0.444571324982658	0.606509002505877	0.664690545964816	0.188767968575246	0.842060645167218	0.904585933422407	0.685901760186242	0.720635852305635	0.80656556429604	-0.307762085268198	0.70521200436345	0.735749438755335	0.766886193752295	0.399927770559153	0.686892618073403	0.574489261171269	0.533438096648222	0.710855724518892	0.34248416270565	0.409483592941734	0.877806054016913	0.656820399233746	0.592987454198442	0.0159811171604642	0.412810159897748	-0.0252384295962607	0.672094417024663	0.799137487185812	0.707597262541816	0.878496051586804	0.747385128156018	0.595506296930143	0.914331607341819	0.454191021428185	0.750584920655394	0.867063728346628	0.562991387239913	0.683551653061217
Senbabaoglu.Angiogenesis	0.386622217055124	-0.215128710814027	0.336233347739173	0.208155424752577	0.23681344485314	0.128254786172232	0.233570020439668	-0.0173753649076262	0.11920136995644	-0.0525665024452461	0.246960686941725	0.104793646070793	0.179696277058086	0.232324724342558	0.150054013062786	0.388391732343983	0.476251567650964	0.37109165046746	0.36925464093593	0.332286878094443	-0.459615120265199	0.244899679172655	0.31755882158586	0.320113885049884	0.229981154618002	0.507119582482735	0.419756059551831	0.571562802686059	0.365301457204233	0.575036989318594	0.110647866063331	0.370187437555166	0.399837837131092	0.196804023929006	-0.299654295195788	0.214541051517896	-0.0485430254594644	0.370891111290939	0.384583784914577	0.432631061581201	0.452847850661744	0.300068978409263	0.64292859992558	0.501955212799453	0.0917213187456248	0.415494734565639	0.429608452116722	0.879989229191013	0.359381929423638
Senbabaoglu.APM1	0.838383262419519	-0.21244823191642	0.694750904704907	0.66573634242743	0.639447908296806	0.428565578947077	0.464249040251532	0.493841602645897	0.65512751818364	0.277831631063055	0.706586188394054	0.551300801263642	0.619580933614137	0.618239535959833	0.28303903127859	0.80185404636346	0.843738870058333	0.611066774589325	0.792997089419953	0.810449415859861	-0.434140545461666	0.620821662911555	0.768398416552692	0.771728642964766	0.505286853728735	0.670056996691418	0.720048204229285	0.445797751412588	0.511623436380274	0.174926114368286	0.189019416814446	0.67771795593395	0.760282491526217	0.651573780714092	-0.209425178605863	0.17623042948787	0.191210794307547	0.606317297134435	0.841978963427526	0.903149563923851	0.851006424853613	0.704136778921576	0.455298914929654	0.822675824080865	0.530619402625418	0.7146819069312	0.859830871097851	0.561846370994724	0.58547060632683
Senbabaoglu.APM2	0.737994594099872	-0.116757795673372	0.622272534684443	0.646265147775287	0.651121552890573	0.480629859099584	0.499212284704201	0.362228034525935	0.52135786401571	0.335120077608088	0.542631040402496	0.504966834177247	0.582504149271208	0.53552529426253	0.334674619443784	0.694882028191391	0.742456458262585	0.458163994047785	0.687028136618242	0.737805186172797	-0.257390177856164	0.60499489199331	0.83195788783305	0.810997745126898	0.498117228665194	0.530755112158823	0.54519145925733	0.370118107857213	0.5041162653704	0.177679830635389	0.315130197011967	0.664090340220385	0.596428600455639	0.619314979375385	-0.00723813912365617	0.255446979738652	0.141610872015014	0.439155530411104	0.734583661234028	0.650644108737065	0.754251342198991	0.629444593057422	0.352370832451373	0.754942893156614	0.528420200072724	0.558999685851405	0.75365961911338	0.399597543492265	0.458763844712356
ICR.ICR_SCORE	0.78684823442482	-0.152669503309515	0.700621865802364	0.852805304552752	0.81595945539567	0.673688835992877	0.512161771185284	0.560328661900536	0.708517985448807	0.528665164653361	0.765249659714146	0.74314359205773	0.741408976983738	0.676567412436821	0.342308889698506	0.87637510685116	0.811268075470578	0.639777749586465	0.874300984037788	0.925223269894635	-0.213519096806886	0.843838464721537	0.898325224011978	0.934780772692466	0.697044140881333	0.663498265468638	0.649394795734505	0.3645505395829	0.571712809523826	0.0232588340599271	0.261406257195527	0.652413475128609	0.617916682421213	0.861764900237502	0.0219919918611131	0.211153617956437	0.23138033500467	0.600467300452918	0.879902829492934	0.745089890846208	0.834068231378745	0.897878207169161	0.277045667452686	0.760949704067783	0.717736603541292	0.76548630661963	0.880617703068444	0.290733040481351	0.628606215619016
ICR.ICR_ACT_SCORE	0.775465206717903	-0.154468701930229	0.715566009899391	0.840277348331426	0.808522720646983	0.66986693033004	0.498817389018058	0.555988089376606	0.703213503371708	0.533497369267873	0.751123982754765	0.738305562338354	0.690174116949219	0.667112741181489	0.342884180939697	0.873433983386522	0.808252213616804	0.653418654065857	0.883727738826257	0.918378964977556	-0.220026990629608	0.838656956447838	0.901340025746757	0.935420201132843	0.71252505856274	0.670218713149822	0.650531773356453	0.388008322640855	0.573797356840647	0.0652603952618335	0.246680153223406	0.639886835756193	0.619024506770803	0.857137657511597	0.00430761684896591	0.218722514206478	0.228712898927195	0.613930104941179	0.875295022281934	0.749712188596056	0.828088983561441	0.885645494087893	0.307565256508159	0.759706714546352	0.719980168707337	0.778708994155564	0.875186006711967	0.312663192067766	0.637033454881866
ICR.ICR_INHIB_SCORE	0.691716512872848	-0.0710551823740375	0.553797328570808	0.774698210625149	0.740173492007233	0.592229115744145	0.425151851528813	0.521196279915828	0.615785843241618	0.45552967978834	0.715068897959304	0.671606585600545	0.82172216504118	0.577648415775843	0.335731558081623	0.727808970797609	0.679362769539672	0.456172560516009	0.711159978670406	0.79563167366993	-0.161700126966918	0.72439697781277	0.752607274324519	0.78912961050168	0.562232518726119	0.521159268390679	0.570179524084313	0.201689405630151	0.433109671783625	-0.153220235127326	0.237551684395843	0.547456059474249	0.528346168429586	0.758441815899029	0.0488299643340633	0.114958773739156	0.246464591495513	0.425022730718114	0.755133184516185	0.611837462300124	0.711479957920343	0.763063934716459	0.0949106867415511	0.643158115687959	0.630330322477597	0.573552999412341	0.748705152991073	0.165562493838058	0.4656563850437
Attractors.LYM	0.898644673202418	-0.250434030385131	0.674014645897287	0.781226246708772	0.711003787805168	0.52294698238895	0.628057736049974	0.465441306484842	0.710948484930939	0.359235515511518	0.761898439039471	0.639289741475848	0.724393414140208	0.618042306522099	0.285220775081267	0.895625277618662	0.968233180947117	0.631461999504571	0.911217154421527	0.938136049311082	-0.352946653752061	0.727269370229244	0.864083203792682	0.874162461822465	0.589468919254623	0.791743333883417	0.760550745952731	0.488775460082809	0.535886618153266	0.121664556440912	0.262631319639099	0.76571650641281	0.760857827088231	0.770676295845288	-0.137344423120347	0.16003079292307	0.19738284890018	0.601339955072157	0.960343422014643	0.856513310220179	0.938895447884374	0.790110043885393	0.400816680336312	0.887177542721912	0.625011882167067	0.741349340658991	0.967602940204695	0.419705350526579	0.597926548595325
Attractors.IFIT3	0.622696935655371	-0.306450541385102	0.467600996653204	0.398653330840876	0.416825360590642	0.548707520590161	0.51875175859195	0.106586220058221	0.326923206040134	0.243570216311506	0.470348777758527	0.413007342030785	0.387812635249069	0.710500231282627	0.085702846525513	0.796029218292989	0.66048947107483	0.97141724834807	0.515952847320602	0.612095392334138	-0.228593812226776	0.652712968188303	0.497363130686876	0.56573002797654	0.336326814897216	0.584434414148207	0.38176528188034	0.529004325638872	0.734147422267658	0.361530437253147	0.310933074950119	0.672524387501637	0.504780783293655	0.388284483639007	0.0306823173211782	0.378608954259752	-0.0801794498759837	0.984760612762914	0.5638336517813	0.565595579337048	0.611889905935642	0.739101535016967	0.51332375221344	0.601061497149517	0.28729065741866	0.914586035900576	0.642015484098038	0.4004915771779	0.953982354672704
Attractors.G_GIMAP4	0.763118354158193	-0.253507138664625	0.584425933196248	0.660636297555613	0.61010855265134	0.400488573507414	0.464700080262877	0.445166513692996	0.624153539154258	0.239351644613232	0.671168472519184	0.509804863896623	0.614272358022555	0.461524041201878	0.180261750447282	0.768588391484983	0.818621060818673	0.590933650332471	0.809007371714117	0.782927561008965	-0.44223623621006	0.606598675345979	0.760169809860591	0.763995249253411	0.542098738776432	0.72251685677545	0.65446446145425	0.465742077995781	0.402865536980308	0.0833555663844748	0.0860325654420849	0.575834668679371	0.685322758528569	0.693391500884669	-0.258893779963822	0.0553336176808059	0.14724752471049	0.559995490960542	0.828916759809899	0.797921034966502	0.783449846300414	0.667391199104129	0.374485444742888	0.762419028994608	0.463409286147672	0.670864502304169	0.824486169157534	0.525620779180394	0.54499904765977
Attractors.G_HLA-DPA1	0.602918711942589	-0.0971076452764535	0.510882412923709	0.510836032699247	0.517185794629555	0.394856848320663	0.402852861854893	0.278083072794071	0.410590964010348	0.26923428767609	0.415883700388074	0.393550869543105	0.450545836719882	0.42258427165316	0.269051152042834	0.547677744369826	0.600743258557122	0.356856072754964	0.55570929741076	0.585395114678243	-0.219754009007234	0.468816786142898	0.704066560657725	0.673027412612091	0.398279443856085	0.440187907933434	0.441535761427935	0.333410471744774	0.405722365591136	0.195050841339496	0.277284164379919	0.533210073756109	0.496346673890831	0.487086265759873	-0.0142366970142057	0.223124658691259	0.116162408351029	0.338679265243627	0.589351568683041	0.525346363267412	0.607409377789901	0.491305452693336	0.314734082958521	0.625077858041137	0.432488348956362	0.437457393690266	0.603245847125792	0.364882060168962	0.354443505993391
Attractors.G_SLAMF6	0.868937488669978	-0.17105885745322	0.669845197890646	0.817394679828162	0.765950462052864	0.49625035911531	0.59872458411523	0.560850152540406	0.781899068897487	0.410438438333652	0.777163746586275	0.679849717531294	0.733240566844758	0.582500050355652	0.316301343771501	0.851785646766231	0.90876916297598	0.536999036351834	0.931452529108217	0.939135918209699	-0.301140228653532	0.724614302206708	0.880880789265659	0.887050151756034	0.618434550550184	0.734479946259034	0.758850315085034	0.371566937150139	0.449713962226547	0.00226953808141785	0.216239202301702	0.695317314365353	0.758841834133075	0.82788031680596	-0.105902707225877	0.0969841028089266	0.267152990365992	0.508359745020179	0.960316035607277	0.846875675412178	0.901890934251067	0.755706178832887	0.272227426621213	0.826297029087192	0.693230009424458	0.664130449762551	0.94107929301371	0.328822939278858	0.503769076399596
Attractors.G_LILRB4	0.85951674122248	-0.33161582277072	0.576627874556826	0.650269570591734	0.608639757784012	0.521051489626206	0.782168207014792	0.271744152080654	0.597619997519321	0.311890546828763	0.679285822666066	0.567472510231032	0.622030589620348	0.654125400062406	0.175988410779149	0.873352000850922	0.929787612226847	0.667125109236428	0.771236038674554	0.873943900623032	-0.200306303714904	0.746808600109334	0.744662389204313	0.783310794025593	0.454457111295886	0.731564795709769	0.60676016680619	0.498273772903429	0.676732791000014	0.203451323399547	0.484746528164879	0.87304434971018	0.630000978843205	0.61630954202506	0.0906974204831245	0.355582462946191	0.0296964066559924	0.637270391477209	0.854250246742696	0.735565423795892	0.884340840978264	0.786527548428886	0.41486378707722	0.826665773810891	0.535118385255017	0.741741408000577	0.902667648101274	0.326818254259647	0.654593972658118
Attractors.G_SIGLEC9	0.842572682641718	-0.321582856603711	0.535869126189851	0.65220764480077	0.598097757812989	0.481902178579872	0.733883419200262	0.318636788306848	0.603734233821966	0.268806819682828	0.695483242021234	0.552942165914983	0.637209934290589	0.60472049786015	0.138656320376441	0.843846768986996	0.909606656981891	0.640417354713342	0.757047052674839	0.847844477716475	-0.21922377380453	0.735835308393916	0.7364120131271	0.774197481086594	0.43477582547049	0.689147137802395	0.583179763317833	0.445017281706481	0.609834865264176	0.138102584888145	0.430355063157436	0.819478621648451	0.645214569851417	0.62967022171682	0.0448354359615686	0.275420681720121	0.0149785979643595	0.607911456034568	0.838516313994525	0.716057281260878	0.857435727635641	0.75460771886775	0.373473384475829	0.826389789499239	0.501354832075384	0.698726373039619	0.879583733675493	0.319097937679845	0.618234188060163
Attractors.G_CYTH4	0.814207432070225	-0.255326832919239	0.674197693110393	0.696025189840809	0.64495802105467	0.52417566030395	0.648453700693238	0.289964167506288	0.584481059383979	0.393283219684289	0.684048948460756	0.612154758997848	0.609213283213241	0.587897292844798	0.284347590402531	0.882185619061788	0.925409320778226	0.664928189306156	0.865546698065035	0.904139446639087	-0.255679499171517	0.729989282196962	0.778157908964755	0.806586589989438	0.574544033986002	0.821199446900583	0.689736917336515	0.586284321794174	0.628811525331013	0.256281116701079	0.341830674589702	0.7616353989517	0.654712882672037	0.656425151535176	-0.0100812015812735	0.303564544108194	0.143075603092862	0.623183883646993	0.898350843554353	0.762206580453421	0.881225151252478	0.799034125583816	0.458442098597427	0.801081745422318	0.575814939974296	0.769609286076998	0.916641606631539	0.41652269661762	0.649617420723418
Attractors.G_CD3E	0.839784569685332	-0.142280337160245	0.644261876248069	0.907491719587218	0.821427195797971	0.534660943908751	0.474009370603581	0.678131833770437	0.795177589367148	0.39222769332621	0.749709957391797	0.648188380318396	0.800189072608554	0.599237739105422	0.346159948633701	0.814076684060864	0.854005005881894	0.497156937542383	0.932005027791019	0.911002480325075	-0.332760927971628	0.712564282965549	0.930685356328963	0.925679297748908	0.66342617737699	0.65851111234399	0.749957506896957	0.287294014462143	0.40249025485614	-0.0756080400838059	0.143407309720961	0.62089549812675	0.73074125993729	0.946435897608054	-0.163405858429589	0.0470841250360882	0.287629188751007	0.473144182190637	0.936265646031215	0.815734311435027	0.875571183280086	0.734919365582389	0.270789021831737	0.840778607929478	0.737234665467083	0.627936397100787	0.906834975869925	0.363259668020203	0.468432836691142
Bindea.aDC	0.628782195372157	-0.336367276105519	0.495839916377814	0.46708171503224	0.445537446759941	0.586693881099174	0.5092735553761	0.130650764750653	0.350817934810456	0.34641247810985	0.551920443185296	0.520083070924434	0.464703133833922	0.627924559105344	0.0855153821499284	0.809237417535994	0.701766440943774	0.86694252140822	0.594301295006027	0.693086539987158	-0.149890931424083	0.719376607626284	0.553157193384433	0.626246567423038	0.417790068875931	0.675290322421057	0.440246392856777	0.534095547111511	0.657596052964958	0.219969567517389	0.295290404824392	0.619870274036219	0.460039874609125	0.467030122574492	0.0657146562511153	0.316399051405523	-0.0476929867121151	0.833936246563889	0.620380752338181	0.561167283457515	0.631789752960471	0.778242718484341	0.363062662573665	0.590179022294656	0.371374702239077	0.856071707862302	0.691221260615767	0.251954064337208	0.84445209693304
Bindea.B cells	0.0467699764406222	0.243544493724272	0.146785666201746	0.232269951527826	0.190279344888866	-0.0148008513462274	-0.286819097581133	0.366180338142151	0.231243402967838	0.0928371122644064	0.0859113610349847	0.0941894524520729	0.159348753443625	-0.106887027712571	0.338885058718224	-0.0452285634221489	0.000298070124044524	-0.215594809798751	0.196835297439353	0.0734480476318532	-0.0937035645794455	-0.0888439791071749	0.136616651430401	0.0915082348276653	0.168406969787669	-0.00159017849223516	0.24438870181715	-0.188170591521663	-0.364582873212242	-0.256726543365404	-0.346469161904891	-0.242353168894392	0.167256563991786	0.209572627162157	-0.327011902662701	-0.385272685574713	0.453293454012568	-0.188015814148419	0.129183627098196	0.190937329842559	0.0580984080193055	-0.110209440642347	-0.14022529648878	0.0585777584914648	0.27882242688801	-0.146994156270728	0.0645188420249545	0.0661494817254921	-0.243232111993798
Bindea.CD8 T cells	0.153188431557481	0.259302455836326	0.261232225779903	0.396592106141941	0.414895767333564	0.104618903123146	-0.103918875881899	0.482580794718158	0.342264541387222	0.229559755928675	0.170206566878782	0.218227968695393	0.268281060379666	0.172036463852946	0.535366276413306	0.112885357671781	0.109260810828479	-0.130819567393708	0.262266548545852	0.208604031773887	-0.200369380795096	0.063109767194335	0.322676369346871	0.271309363571696	0.344194311330799	-0.0127247849813649	0.355466379916258	-0.142779653206807	-0.0450190132341722	-0.175919679730984	-0.0886135273869141	0.00460666180101274	0.25296948164775	0.343561773663888	-0.170685165507544	-0.101963305041113	0.34662498749943	-0.102218793718866	0.256100366412462	0.207045934139128	0.255951596380188	0.042246978749208	-0.0412068253287871	0.229427065756708	0.395914513417749	-0.0285592523475452	0.203267392753945	0.1832276100218	-0.0867233877445297
Bindea.Cytotoxic cells	0.719390742546215	-0.150009488065004	0.607798906734618	0.760968432836691	0.72679090318958	0.497594236627747	0.390823843397468	0.569041168828312	0.68061848048904	0.373525847630405	0.702524392182381	0.60399555315419	0.637639371699315	0.53921556848351	0.299476548577656	0.751748047879214	0.742660531169089	0.508774958293152	0.8540035923899	0.824051166996658	-0.388006202402866	0.608296279229689	0.826650755458464	0.816813381246	0.663130580863933	0.659197892766137	0.705106169150467	0.36188009983494	0.398118500807987	-0.00789064236496999	0.118948730869016	0.502339132026225	0.6279540657507	0.791245431328849	-0.222517210148448	0.0440638460198362	0.254371842391402	0.477528657666728	0.826259924922373	0.749807687695242	0.775028967751534	0.697329136204442	0.324231210539279	0.698665062824419	0.656407659571761	0.628862057669767	0.800046892596871	0.353684319885959	0.483731767278438
Bindea.DC	0.427364710264178	-0.298928643743831	0.325125244224913	0.24941225236062	0.237044374107512	0.384855175377252	0.479876354364745	-0.152182859725565	0.0935874815495123	0.211028766273757	0.279979142110714	0.282120810453904	0.210702082016531	0.394311790184076	0.0581238508751812	0.574576720988342	0.552966902024863	0.594330448278384	0.391554597365039	0.465465210251633	-0.105893166154924	0.488956917117423	0.313636027932015	0.37773099904554	0.255969265030102	0.586776040321273	0.217063781352578	0.611350482053776	0.653243027685714	0.493704129976243	0.40828741889645	0.572740532656384	0.22667004962417	0.200652432566714	0.196189331598507	0.523801084925779	-0.163513990567061	0.546840827726776	0.412141931558011	0.285042990275602	0.458629386286513	0.535044353611878	0.525632440489337	0.447113667018744	0.179476909018114	0.612057581423323	0.492611500665578	0.389340185471352	0.606932966202346
Bindea.Eosinophils	-0.255186543838924	-0.0765298135498049	-0.132276347579095	-0.175104271537466	-0.0972563767040971	-0.0441749818277936	-0.295299460355153	-0.238269011516475	-0.360922459009616	-0.0731374284187438	-0.230879880948991	-0.167512229356038	-0.190099245892048	-0.00420867240944905	0.145294432149027	-0.176011556710536	-0.224418180192666	-0.0843821149444621	-0.230145826435198	-0.257976777033299	-0.167995643617677	-0.193421537589523	-0.216043240133561	-0.217278808822028	-0.0317033885996924	-0.13048951701332	-0.0764762775405663	0.0790152625331685	0.000144176183295988	0.269270401371653	-0.0134407911076571	-0.182482997336533	-0.211768663659934	-0.224717487122204	-0.2211549572401	0.0108897190013255	-0.112151401954365	-0.0761863349954821	-0.24410193962905	-0.248062576381088	-0.140262930713096	-0.178191161363893	0.23412038923329	-0.147792072500831	-0.087689332835313	-0.0727904204820644	-0.222106767410953	0.269349910296264	-0.0518687954327247
Bindea.iDC	0.73195156245638	-0.279946506395521	0.539306208657568	0.586260292430291	0.536881539829907	0.576895201230021	0.682709178766792	0.127486395238622	0.402490431542639	0.248766925592358	0.532600789394414	0.452738835091776	0.51952464874539	0.605263102099	0.239588483008589	0.770845031451964	0.80325816971869	0.613511711311222	0.621603069539212	0.738839332252248	-0.197227541467438	0.682068723273959	0.621074600220293	0.669635824389168	0.363181572587584	0.638521685264099	0.471690935735233	0.549922063585231	0.753988256001775	0.382469200892903	0.487822126629615	0.828676308484943	0.546754781401696	0.499040592309685	0.178457781291091	0.521061030697159	-0.0382839005735597	0.578736097864532	0.684993944953674	0.53903561016532	0.744131269587907	0.736642589008474	0.541840069741695	0.776752191177619	0.414945062866823	0.686796677304372	0.76543718777287	0.456098882245869	0.639427910318174
Bindea.Lymph vessels	0.0597014846259777	-0.0421356662547515	0.168846389111023	-0.0786687803083603	0.0421471508771955	0.189178057939744	0.184121482988995	-0.419149758233182	-0.309053133517393	0.103890367314937	-0.106680554258303	0.021860537105755	-0.109861414779605	0.16297562680419	0.186053180516002	0.15248610272341	0.139314654272227	0.248716284240518	-0.042943476928807	0.0604608831992695	0.10210324074843	0.186691018777888	-0.0179842120011831	0.0341557972077172	0.0354450785919217	0.198324587940581	-0.00365246331016502	0.431223896778334	0.529686335525542	0.705172426587643	0.374031785901232	0.298608597314614	0.0273805767118006	-0.142943618278006	0.288062070673893	0.601028280087679	-0.167090125309599	0.24651848087775	-0.0188275366615651	-0.0338179007098291	0.0892196146043406	0.189300855056644	0.456163372818054	0.136611174148928	-0.0954096494151147	0.26454015041675	0.0761525878741469	0.323332229631669	0.317097669823112
Bindea.Macrophages	0.670981822139596	-0.391799131479845	0.458566309206321	0.367281582800064	0.360399997031667	0.402275580759688	0.635204287846505	-0.0309902195548145	0.271873170190443	0.147384360983044	0.398849591511994	0.309236004044001	0.3515198294343	0.512735739544311	0.0655436237199505	0.718260302324735	0.780749899907098	0.667821607416027	0.564574674958682	0.635220651400718	-0.261858756105844	0.561310215200622	0.503735505964759	0.545806681647326	0.294637282052786	0.712719943771288	0.412454313288486	0.684799589804624	0.76488221547908	0.608959913720449	0.476413506243057	0.788950266383959	0.520594224966438	0.34474292291062	0.0962990892517716	0.588282999472414	-0.20097276518965	0.639819977659759	0.59204783539603	0.536603607666264	0.688642521160859	0.631254039495087	0.780428860538166	0.72974810512564	0.255137778365162	0.701590107817635	0.696155407790673	0.574557638846435	0.661389512101435
Bindea.Mast cells	0.433984623327353	-0.0966802020304106	0.236749484340452	0.347913562137638	0.302011999840275	0.014859511263941	0.0447705695820783	0.451847742578668	0.444376969833607	-0.0304871137529508	0.426199135427932	0.224696284742308	0.380792601344613	0.215544277459997	0.0736054753025845	0.271509019315721	0.411954113809428	0.114969021556106	0.439636647748254	0.344078404987365	-0.518489535388716	0.0965006885472871	0.419154972081766	0.357353568413542	0.179637693732329	0.285379086184494	0.503419237131304	0.146769587730324	-0.0251490262276973	-0.0340879495920485	-0.0344824996826841	0.165518608568198	0.494905951543374	0.374482441072402	-0.498274479649426	-0.198472474540359	0.232741704480522	0.132274934087102	0.440434033918861	0.530706074489272	0.422347520434677	0.157527145230295	0.289167068039497	0.476242733326007	0.293716745392281	0.162280895489582	0.409196567617393	0.454529729447031	0.0542865734869187
Bindea.Neutrophils	0.521443026908294	-0.447135929517635	0.295165221312208	0.218084852631092	0.247577893126577	0.331135412179566	0.540582069177095	-0.13692534931728	0.129251474713865	0.0339932846685374	0.314797771890549	0.198392612242749	0.269534741981645	0.452576990258567	-0.0786053498551701	0.576843608772273	0.631737983816223	0.595421840783555	0.42469374045672	0.484533570611523	-0.230638251708293	0.474157832636187	0.368159361327778	0.418549467449223	0.172374641812295	0.647663444729459	0.336569582147031	0.694109201444165	0.732878989890352	0.649153795349682	0.532663104832071	0.650038276946961	0.337697548757523	0.216292368097344	0.0655800211387728	0.55134951381176	-0.260479717980078	0.570420524469137	0.451901871145363	0.419056849659687	0.557715705062174	0.535801101887683	0.797574341727945	0.582448104524906	0.174696479097457	0.620083742333131	0.551142260548272	0.569387261822182	0.596668187348469
Bindea.NK CD56bright cells	-0.0688579090707668	0.202021576248529	-0.00748868057943277	0.0533466013115085	0.0681108785524146	-0.201272248805688	-0.357725842567726	0.398655343938589	0.173297828770287	0.00787086251646024	0.126093322052219	0.0789272726565981	0.0645579325730712	-0.0810098764219288	0.15676421292702	-0.221635544517754	-0.187812978047409	-0.311819337347886	-0.0282615355964989	-0.132079165446057	-0.261788964938684	-0.245774100656885	0.00548858940919922	-0.0614672894983552	0.0259047143845073	-0.295142605440319	0.205973523174731	-0.328373095452054	-0.448467438975134	-0.379033885290178	-0.312965599046121	-0.341391229532642	0.053281580679826	0.0701630922398936	-0.483625048632959	-0.537922930055822	0.369036609795994	-0.256876020143674	-0.033805251193429	0.1076311068571	-0.086830636449506	-0.2632192421492	-0.283827071976072	-0.0686971243565519	0.122071288761926	-0.266961815573925	-0.117442632544028	-0.0316381912815107	-0.329828462145448
Bindea.NK CD56dim cells	0.656799550226848	-0.259122235607206	0.539956238287894	0.460858639846127	0.497876581653369	0.456148707838626	0.494269639547982	0.189915000029441	0.404512255152267	0.224306330216463	0.497539480139877	0.408384516467358	0.443917161780969	0.570424588258617	0.121044033455942	0.667789097100186	0.697150682840313	0.585952327862295	0.627506518848386	0.657755600873679	-0.222568272546699	0.574602163844218	0.596919258863743	0.62466115946628	0.391804962134316	0.659073328784245	0.574546507596989	0.586144739459855	0.645307506949964	0.429186524756782	0.378952354732418	0.633967745770008	0.535329878994484	0.480280019831293	-0.000760812065284955	0.395525096373651	0.065208272744588	0.572752786257748	0.634905972745754	0.631613461697979	0.664639130193567	0.642984079486309	0.562347895010055	0.68360836942744	0.418425786899827	0.661003628787319	0.681937445205099	0.451682073140436	0.573661838295809
Bindea.NK cells	-0.109173704384405	-0.168509271270669	0.0564838467901894	-0.223795536969706	-0.170758137031688	0.0195123735322211	0.0093159161072496	-0.376881453286679	-0.305220980037606	-0.0288061164695961	-0.119311813309401	-0.0760361514712155	-0.24666024292197	-0.0327590904320374	-0.0313127347500999	0.018132098600961	0.0239779481114157	0.219777862665825	-0.0539930972118517	-0.0857883627910954	-0.214554303005331	-0.0746417416200244	-0.0853381655912937	-0.0897682261841617	0.0443373567205007	0.215732448581578	0.000509740550010937	0.5036452191637	0.248783248423691	0.658882330678678	0.109012005295492	0.0289842025821664	-0.061065327712818	-0.213518213374391	-0.167881857512233	0.232886764096314	-0.152208351546767	0.211029407347543	-0.0933531952516563	-0.0826030987205029	-0.0362157851011583	0.0221603740947909	0.477349320870103	0.00650312328724525	-0.18323768115225	0.200526101719831	-0.042696292516514	0.391768211342496	0.217572991843091
Bindea.pDC	0.298314829461038	-0.12452226703929	0.0844385264249306	0.248893820408271	0.180051155188067	-0.0636261700242011	0.0903822658698324	0.386028389320077	0.393198184280214	-0.0300278780855805	0.30812046450004	0.135554225007316	0.228891772125835	0.144138720183884	-0.0586413109615801	0.194803072845046	0.23525264306594	0.130615657834051	0.293318044052877	0.228365929434501	-0.358680601644437	0.0824223556255272	0.290029288012679	0.253858007138622	0.139220118596486	0.224980967540279	0.281387458034218	0.0259214261435696	-0.0739709054592085	-0.244228057346327	-0.0609538044658042	0.0839332583592698	0.246162157219753	0.299492799027213	-0.321348224774562	-0.246259511536682	0.0443033700097979	0.14097850364562	0.299386610380255	0.367825990470228	0.276194108782893	0.111265118023355	0.0364540677783112	0.230892017763225	0.20331830687418	0.129970221682073	0.26181438145007	0.233194950915396	0.0846342951783912
Bindea.T cells	0.686746321652118	-0.0633596019041151	0.581748425988322	0.843176597095769	0.760673896442629	0.503698401799941	0.314993623805863	0.600202067684537	0.647149640389968	0.410970265306839	0.620049061540205	0.581525977685909	0.689029804512432	0.507574373531514	0.377869874633861	0.696139152632753	0.688079951347606	0.429608982176219	0.825872451429765	0.778405623436545	-0.262570979383866	0.60728245209764	0.816075361739104	0.80967648348635	0.647864690651977	0.588379470300943	0.613185901406813	0.246384022451907	0.361870028704489	-0.0343413180318113	0.081940307382582	0.475988266771982	0.586045795020338	0.861616130205228	-0.121382034728792	0.0848830211695162	0.238958949012163	0.402201372430051	0.782834623910419	0.639881598785744	0.729985925153479	0.650626123946993	0.288041221666995	0.697775269614763	0.677199420044235	0.550151932720608	0.756172631190609	0.388605169634941	0.41261315445121
Bindea.T helper cells	0.0683923401455402	0.139735698199671	0.128826720369939	0.280870930159007	0.247998583681023	0.156642829302113	-0.0957542529696847	0.201707155221809	0.115074856769089	0.217522355947696	0.13307369191537	0.193746994120933	0.243102476346328	0.062413269014736	0.208970302886598	0.0984168536304305	0.0417174493112937	-0.0291622833691006	0.165480511302459	0.162228772972337	0.21592061970316	0.134748545075023	0.150077158994173	0.155813639561662	0.21764896703772	0.0820537402588316	0.0951711226412794	-0.174200166721381	-0.108456180511408	-0.34122668489129	-0.163396402804883	-0.0942276791687525	-0.0158956008948818	0.257822353033053	0.0814402847338271	-0.119679306936606	0.198016976745583	-0.0522497315248646	0.146838495464988	0.0932983794262363	0.0876158312516719	0.122718138035267	-0.258868867167443	0.0313136181825956	0.267608488160768	0.0345729540321803	0.111349775307779	-0.105456397129056	-0.0153067047932574
Bindea.Tcm cells	-0.131101028986834	0.155270328576815	0.0423165932298681	0.0483380691204652	0.0319260135886053	-0.0449352638335811	-0.298950611096223	0.123066932126619	0.0181554212188471	0.0894709655601987	0.0688389880877361	0.0989276542994363	-0.0222589220458925	-0.149669896613662	0.169973118916021	-0.0637951341244884	-0.0436279604264647	-0.108135494515474	0.140547926036204	-0.0132686260257093	-0.322972495919425	-0.164087338256762	0.0622429432295677	0.0104181427351282	0.300136472651934	0.112893485250741	0.22376408677286	0.132778137236644	-0.324516029175888	-0.0151022785137556	-0.322640120441919	-0.355661765807004	0.060314763464483	0.0879578963140016	-0.577322782557933	-0.445882692179255	0.349778488136032	-0.111172382062645	0.0665645183119655	0.0413454559766208	-0.0154210209581992	-0.121668443543893	-0.0814780956446425	-0.0661475381740016	0.112398586366658	-0.0300769893751341	-0.0202355513731898	0.094788242997649	-0.129210306759566
Bindea.Tem cells	0.22598397594802	-0.149928565648399	0.106150598384167	0.0629491591666193	0.0158616770870474	-0.0958096676491614	0.0112200730690201	0.224559452826268	0.267139915565056	-0.123240918237338	0.253088189076893	0.0697371010904737	0.141586776967853	-0.0170991893270047	-0.135267650009488	0.1257219852071	0.264048078516653	0.144262406307567	0.295935397761947	0.156078669310368	-0.454683976760778	-0.0434431463483671	0.223913210178132	0.172136115038459	0.121960859699965	0.316052215807717	0.346241401109803	0.270405965501608	-0.100876683071419	0.136972851412662	-0.134555003379776	-0.0168242762816851	0.354279930074551	0.15219545343233	-0.595073061634258	-0.283888558877772	0.16113667372117	0.159681307027776	0.257537357709945	0.409683007923072	0.206501639120652	0.0508081463784038	0.291610642322565	0.241221066260618	0.0408366671130946	0.166787461336577	0.220267460954934	0.358269687911569	0.0725471231727524
Bindea.Tfh cells	0.124513979612498	0.256705694358506	0.172224458288028	0.226842495647328	0.194625126021646	-0.151725644031124	-0.285835127077273	0.539219731446204	0.366040713516623	0.0532637081715566	0.243169869228056	0.170066586074065	0.209141318655092	-0.120014127852471	0.266384580781244	-0.0451437539025631	0.0816183847249574	-0.224529669373622	0.269089474396536	0.100216758997142	-0.372053531768763	-0.137601148603594	0.239934788546898	0.151705325083723	0.228590808556291	-0.0114731378214767	0.427443159069795	-0.163115739198006	-0.448908801849978	-0.292661573619434	-0.419284092490308	-0.241616032331584	0.388471771328092	0.278148191207302	-0.633162960431765	-0.594554133386292	0.486150605451627	-0.188499051723559	0.237059922519436	0.332508604526299	0.131311285920807	-0.130836352611126	-0.169693247501388	0.152230437359159	0.188911791385544	-0.151291525302743	0.128246835279771	0.142250830514889	-0.281204867642377
Bindea.Tgd cells	0.111701381441062	-0.147643655841556	-0.0850916879249973	0.0331455038056505	-0.033385620757978	-0.0951652919868079	-0.0690280309683591	0.231952375527762	0.146931079190536	-0.138479792916209	0.138560615648259	-0.0038819790725443	0.175175302075257	0.0603144100914847	-0.118857714715618	0.00265948518501373	0.0282595920450084	0.00185255794345396	0.027301244473688	-0.00724997711909836	-0.276552358747095	-0.11793170077364	0.0628906759354048	0.0192454002320247	-0.0569153152210825	-0.0318751278768538	0.0793075020027415	-0.100375246786868	-0.196006991131398	-0.268000202129355	-0.107769539137968	-0.0453822224022562	0.0513558745257293	0.0484276491755278	-0.316566373520206	-0.259439917932655	0.042818559573917	0.0266542185138475	0.0570275111480347	0.169878585837698	0.0574646335469002	-0.0628337828826826	-0.00069137427112402	0.0529527671049316	0.0354314737314881	-0.0465026497674276	0.0356791882032785	0.0590452709681819	-0.0386307361713661
Bindea.Th1 cells	0.681718530632668	-0.208005771287808	0.466861210281317	0.525180829797542	0.499020450048783	0.285401348683385	0.399226817218231	0.457292341619023	0.604823152716149	0.178909067393815	0.597752674986283	0.434342413488106	0.552896114047561	0.493138733179004	0.154502979111062	0.596669954213461	0.688583861243145	0.424487370625728	0.65509735249416	0.634391815033265	-0.48717803744411	0.440777689159683	0.621607310015192	0.607922057224517	0.33850500605858	0.552840571177979	0.690377759268885	0.372546663787855	0.387424550447706	0.177331051486092	0.206109710718813	0.534579403915131	0.647201762907214	0.527320856675092	-0.292234522351019	0.0857949001915635	0.222683472144137	0.426537640761717	0.693212517461043	0.703431257897697	0.68454427781337	0.535385005182215	0.485258515317483	0.685609874089667	0.440299928866015	0.501641240890486	0.687208356847362	0.484172776780284	0.392751825083193
Bindea.Th17 cells	0.313148196507897	-0.243879491326636	0.198930445946123	0.25368205829877	0.186128272278136	0.279750737754477	0.18841939688851	0.0683528197356046	0.163318398612516	0.104060516609016	0.310035971247705	0.24162196792716	0.255894163159004	0.312781395335688	-0.0288082036248295	0.408529929456148	0.373817039716651	0.422215182246823	0.288505377100228	0.326501808739692	-0.318897398503324	0.283570699865824	0.29638329803726	0.308700467265116	0.201200690773537	0.422643647007231	0.211760359394474	0.35562769468997	0.291649866725374	0.0907808165107173	0.194457968399269	0.285856770849845	0.224537266893085	0.251626310881309	-0.140307809083877	0.0904712617642288	-0.113935758909152	0.388809949287441	0.308696226789136	0.272401771866112	0.339793404010289	0.357711005201297	0.257491949279667	0.310303367185289	0.214257999746278	0.420867417631404	0.342995493434153	0.182009886669746	0.39969684130478
Bindea.Th2 cells	0.0762877530459869	0.0431289977529011	-0.0445893116682704	0.111263905669198	0.104731275736597	-0.0509876598615273	0.0744015276371764	0.202059821770066	0.191355542355111	0.0519861749723453	0.0364287776159882	0.0375745042795237	0.150268550773178	-0.0059112235151355	-0.148573380200016	-0.00821839582086957	0.0393779433762175	-0.0931623738325881	0.116051756422819	0.0971010692713555	0.40575259437621	0.0681340244838016	0.0682513443192287	0.0729146310909579	-0.0401719725033403	0.0425865702005498	0.0521960188291268	-0.226535414511828	-0.105043127407574	-0.228468894871886	-0.0774661393970994	-0.0265926608885195	-0.0211626254341629	0.164966530276468	0.233626373781702	0.0133951335590916	0.0842188566192593	-0.0898192885824124	0.0768891938890501	0.093275763543358	0.027202123347672	0.0147142749616502	-0.114503275944381	0.044759990826437	0.152231320791654	-0.0934392415767362	0.0595504176692153	-0.154748926717861	-0.129797612682698
Bindea.Treg cells	0.288089360419365	0.0641208834677713	0.306381216742798	0.450807407966673	0.384970365424752	0.438872920082135	0.240062778810321	0.271775520268155	0.31740744603363	0.406593721135227	0.316697729754625	0.413431696653086	0.407039641226094	0.262513501634143	0.225765381902083	0.360928324916344	0.282596078869396	0.204135116474715	0.355345904866127	0.427325199644659	0.167961317248217	0.431218493704053	0.372865639789988	0.406031875981361	0.376225516342447	0.272368562344413	0.199962392210877	0.0211693778596833	0.195544780015734	-0.21385200809243	0.0784942491448367	0.224259407872752	0.156117911418938	0.453840502247163	0.24865427588548	0.0624192127127897	0.212060580433334	0.16191703785281	0.34944483013762	0.187091643433975	0.278544561763477	0.41859731249699	-0.213446600185951	0.219186978252465	0.40019811893094	0.269249156552782	0.3354880732648	-0.220461596965624	0.220277577643507
[truncated: 56 more columns]
