# Supplementary material for: The immune landscape of solid pediatric tumors
Source: J Exp Clin Cancer Res. 2022 Jun 11;41:199. doi: 10.1186/s13046-022-02397-z (PMC9188257; doi:10.1186/s13046-022-02397-z)
Supplement: Supplementary file 11 — Additional file 11: Supplementary Table 4. Multivariate overall survival Cox proportional hazards regression including Immune subtypes and clinical parameters in high risk NBL without mycn amplification. [file 13046_2022_2397_MOESM11_ESM.xlsx]

## Sheet: Sheet1
	Univariate		Multivariate
Variables	HR (95% CI)	p	HR (95% CI)	p
~ Cluster (Categorical) vs S4
S1	0.26 (0.07-0.9)	0.037 *	0.337 (0.09-1.23)	0.0996
S2	0.15 (0.03-0.68)	0.0143 *	0.18 (0.0395 -0.86)	0.0319 *
S5	0.2 (0.05-0.87)	0.03 *	0.3 (0.07-1.256)	0.0993
S6	0.23 (0.06-0.87)	0.03 *	0.24 (0.06-0.97)	0.0452 *
~ MKI (Low=1,inter=2,High=3)	1.77 (1.14 - 2.738 )	0.0105 *	2.2 (1.3-3.78)	0.0032 *
~ Ploidy	0.7 (0.39 - 1.433)	0.376	0.6 (0.3 - 1.23)	0.1668
Hyperdiploid
~ Age (<18m= 1, 18m-5y = 2, >5y =3)	0.65 (0.397-1.067)	0.0888	0.04 (0.3 - 0.98)	0.043 *
~ Histology	0.96 (0.13-7)	0.971	0.43 (0.048- 3.88)	0.45
Unfavorable
