# Supplementary material for: The immune landscape of solid pediatric tumors
Source: J Exp Clin Cancer Res. 2022 Jun 11;41:199. doi: 10.1186/s13046-022-02397-z (PMC9188257; doi:10.1186/s13046-022-02397-z)
Supplement: Supplementary file 12 — Additional file 12: Supplementary Table 5. HR table for Immune checkpoints in pan-cancer. [file 13046_2022_2397_MOESM12_ESM.csv]

Supplementary Table 5. Association of expression of Immune checkpoints with OS in pan-cancer. HR is the hazard ratio for death.
Signature	p_value	HR	CI_lower	CI_upper
ADORA2A	0.408374676	1.039229601	0.948624046	1.138489129
BTLA	0.414804668	0.971361773	0.90583992	1.041623
C10orf54	0.479055722	0.953965466	0.837256329	1.086943243
CD27	0.93598166	0.995962763	0.902343925	1.099294624
CD274	0.594363262	0.974314171	0.885330741	1.072241208
CD276	0.035594047	0.830475517	0.698374302	0.987564379
CD28	0.334764373	1.044883742	0.955701695	1.142387881
CD70	0.012425832	1.060961572	1.012861355	1.111346042
CD80	0.918968264	1.004647728	0.918790399	1.098528086
CD86	0.547223767	1.029500301	0.936510559	1.131723354
CTLA4	0.358959185	1.026805988	0.970382315	1.086510462
HAVCR2	0.52385961	1.029905821	0.940689793	1.127583193
ICOS	0.766222649	1.008582037	0.953336844	1.06702865
ICOSLG	0.396761178	0.967625907	0.896707693	1.044152852
IDO1	0.101150182	1.054843538	0.98961035	1.12437677
IL2RB	0.503862811	0.967242196	0.877246057	1.066470985
KIR2DL1	0.762634041	1.016784545	0.912677185	1.132767236
KIR2DL3	0.839433227	0.989241175	0.89096245	1.098360658
KIR2DL4	0.462438408	1.03139974	0.949761109	1.120055785
KIR2DS4	0.740697241	0.984897999	0.900016275	1.077785031
KIR3DL1	0.125642919	0.91298927	0.812589712	1.025793699
KIR3DL2	0.889579521	1.007894286	0.901997573	1.126223531
KIR3DX1	0.247343739	1.05802662	0.961596713	1.164126617
LAG3	0.04352816	1.129918917	1.003554748	1.272194429
LGALS9	0.659558368	1.028319916	0.908170832	1.164364471
PDCD1	0.830633176	1.009448757	0.926100778	1.100297956
PDCD1LG2	0.789954956	1.011985573	0.927045982	1.104707662
TNFRSF14	0.707809552	0.981661505	0.891100865	1.081425624
TNFRSF18	0.160673066	0.943999631	0.870970099	1.023152578
TNFRSF4	0.59650714	1.031859511	0.918748958	1.158895519
TNFRSF9	0.205375835	1.034997548	0.981336478	1.091592893
TNFSF4	0.314479526	1.0590685	0.947019113	1.184375344
TNFSF9	0.209449766	1.038274177	0.979126365	1.100995035
VTCN1	0.102682535	0.9311605	0.854720233	1.014437057
