# Supplementary material for: The immune landscape of solid pediatric tumors
Source: J Exp Clin Cancer Res. 2022 Jun 11;41:199. doi: 10.1186/s13046-022-02397-z (PMC9188257; doi:10.1186/s13046-022-02397-z)
Supplement: Supplementary file 13 — Additional file 13: Supplementary Table 6. HR table for enrichment scores of oncogenic pathways Pan-cancer. [file 13046_2022_2397_MOESM13_ESM.csv]

Supplementary Table 6: Association of enrichment scores of oncogenic pathways with OS in pan-cancer. HR is the hazard ratio for death.
Signature	p_value	HR	CI_lower	CI_upper
[HM] Hypoxia	0.194433081	0.598536211	0.275670147	1.299544398
[HM] Mitotic spindle	0.20937195	0.607215474	0.278652785	1.323190191
[HM] Wnt beta catenin signaling	0.002650459	0.354096321	0.179929738	0.696850925
[HM] TGF beta signaling	0.015234537	0.461420459	0.247061641	0.861764048
[HM] DNA repair	7.37E-06	6.266422579	2.808863993	13.98004747
[HM] G2M checkpoint	0.036159626	2.284569742	1.054745558	4.948358271
[HM] Apoptosis	0.321225847	0.656733878	0.286135519	1.507325579
[HM] Notch signaling	0.003630242	0.421788483	0.235757924	0.754611007
[HM] Hedgehog signaling	0.032905112	0.466556082	0.231580205	0.939953298
[HM] PI3K Akt mTOR signaling	0.050456444	0.438978088	0.192386508	1.001638649
[HM] mTORC1 signaling	0.000258973	3.977478585	1.896340448	8.342561018
[HM] E2F targets	0.007493851	2.908687794	1.32992939	6.361589379
[HM] Epithelial mesenchymal transition	0.033182865	0.449380382	0.215248074	0.93818599
[HM] Oxidative phosphorylation	3.95E-05	4.448423453	2.183349315	9.063355586
[HM] Glycolysis	0.649634598	1.160331749	0.610857649	2.204064677
[HM] Reactive oxigen species pathway	0.313837583	1.504706172	0.679422283	3.332449821
[HM] p53 pathway	0.902057581	0.952029476	0.435135407	2.082938114
[HM] UV response up	0.135097511	1.816428615	0.83027194	3.973894283
[HM] UV response down	8.55E-06	0.184103078	0.087384468	0.387871483
[HM] Angiogenesis	0.17336826	0.604197204	0.292524786	1.247943009
[HM] KRAS signaling up	0.103284922	0.467541045	0.187322145	1.166944941
[HM] KRAS signaling down	0.039050164	0.43648231	0.19862052	0.959200019
[HM] Myc targets	2.73E-05	6.282839449	2.662394005	14.82653261
[HM] Estrogen response	0.020052074	0.363442407	0.154861756	0.852956766
[IPA] ERK MAPK Signaling	0.047535328	0.44375437	0.198664457	0.991208711
[IPA] HMGB1 Signaling	0.260675245	0.597989144	0.244106978	1.464894693
[IPA] ErbB Signaling	0.001843376	0.239028771	0.097116014	0.588314444
[IPA] PTEN Signaling	1.71E-05	0.212291908	0.104733714	0.430308946
[IPA] PI3K AKT Signaling	0.916903218	1.047840488	0.435557595	2.520836969
[IPA] HER 2 Signaling in Breast Cancer	0.00467746	0.26312754	0.104321088	0.663682708
[IPA] mTOR Signaling	0.549829409	0.779305981	0.344181032	1.764530158
[IPA] AMPK Signaling	0.691418031	0.869385009	0.435566532	1.735280925
[IPA] p38 MAPK Signaling	0.083554146	0.492943016	0.22122974	1.098373197
[IPA] Myc Mediated Apoptosis Signaling	0.559919864	1.22904118	0.614378911	2.458649207
[IPA] EGF Signaling	0.00413526	0.335179389	0.158787865	0.707517687
[IPA] VEGF Signaling	0.251003682	0.557954145	0.206033436	1.510982072
[IPA] Estrogen Dependent Breast Cancer Signaling	0.240532114	0.560137683	0.212792663	1.474459787
[IPA] TNFR1 Signaling	0.579373291	0.816045204	0.397687921	1.674503395
[IPA] ErbB2 ErbB3 Signaling	0.15644076	0.526901246	0.217205211	1.278168797
[IPA] UVC Induced MAPK Signaling	0.155039701	0.537509345	0.228434086	1.264768762
[IPA] UVA Induced MAPK Signaling	0.028839394	0.447352815	0.217458866	0.920286882
[IPA] UVB Induced MAPK Signaling	0.091662421	0.498079538	0.221592456	1.119547255
[IPA] ERK5 Signaling	0.35966939	0.674400617	0.290303346	1.566692903
[IPA] Mismatch Repair in Eukaryotes	0.069360509	2.196054095	0.939570115	5.132829914
[IPA] Telomere Extension by Telomerase	0.498268557	1.347327837	0.568536865	3.192919251
[TBI] Barrier genes	0.584330114	0.736905352	0.246827793	2.200033845
[TBI] MAPK up genes	0.028397395	0.401573654	0.1775964	0.908021783
[TBI] Phopholipase	1.06E-06	0.12996515	0.057268065	0.294945191
[LM] Proliferation	0.047623389	2.202110187	1.008304118	4.809351852
[TPW] PI3Kgamma Signature	0.111443259	0.518983573	0.231426121	1.1638442
[TPW] NOS1 Signature	0.246769137	1.601094483	0.721941625	3.550846019
[TPW] SHC1/pSTAT3 Signature	0.316384038	0.664666742	0.298936584	1.477844806
[TPW] Hypoxia/Adenosine Immune Cell Suppression	0.712357791	0.884602566	0.460958144	1.697598164
[TPW] Immunogenic Cell Death (ICD)	0.006371013	0.275471658	0.109093978	0.695589579
